# Supplementary material for: Origin and function of activated fibroblast states during zebrafish heart regeneration
Source: Nat Genet. 2022 Jul 21;54(8):1227–37. doi: 10.1038/s41588-022-01129-5 (PMC7613248; doi:10.1038/s41588-022-01129-5)
Supplement: Supplementary file 3 — Sequencing library statistics. [file 41588_2022_1129_MOESM3_ESM.xlsx]

## Sheet: Sequencing library statistics
Library name	Days post injury (dpi)	average nUMI per cell	average nGene per cell	number of cells	Atrium/Ventricle	10x Chemistry	Wnt-inhibition
H5	0	4053	813	2095	Whole heart	V2	none
H6	0	2512	617	3444	Whole heart	V2	none
H7	0	3226	680	8526	Whole heart	V2	none
H8a	0	2286	608	5245	Atrium	V2	none
H8v	0	2812	682	3728	Ventricle	V2	none
Hr1	0	4035	837	13027	Whole heart	V2	none
Hr2a	0	3247	725	10832	Whole heart	V2	none
Hr2b	0	3347	730	11183	Whole heart	V2	none
Hr3	30	3991	793	8575	Whole heart	V2	none
Hr4	30	3313	731	7367	Whole heart	V2	none
Hr6a	7	4656	938	2851	Atrium	V2	none
Hr6v	7	4145	897	7854	Ventricle	V2	none
Hr7a	7	3159	730	4332	Atrium	V2	none
Hr7v	7	3411	783	5511	Ventricle	V2	none
Hr8	7	2934	830	5604	Whole heart	V2	none
Hr9	7	4361	993	8829	Whole heart	V2	none
Hr10	3	1985	608	10063	Whole heart	V2	none
Hr11	3	1019	347	9887	Whole heart	V2	none
Hr12	3	3044	676	6869	Whole heart	V2	none
Hr13	7	1737	534	3835	Whole heart	V2	none
Hr14	7	2035	518	5449	Whole heart	V2	none
Hr15	7	1319	432	5207	Whole heart	V2	none
Hr19	30	2061	546	414	Whole heart	V2	none
Hr20	30	1910	533	419	Whole heart	V2	none
Hr21	30	2128	556	457	Whole heart	V2	none
Hr22	3	6364	1279	2140	Whole heart	V3	none
Hr23	3	6942	1343	2689	Whole heart	V3	none
Hr24	3	5894	1092	4560	Whole heart	V3	none
Hr25	3	6164	979	1140	Whole heart	V3	none
Hr26	3	6873	1208	8150	Whole heart	V3	none
Hr27	3	6119	1132	5861	Whole heart	V3	none
Hr28	3	5619	1038	3739	Whole heart	V3	DMSO
Hr29	3	5101	922	1829	Whole heart	V3	IWR-1
Hr30	7	4703	972	3345	Whole heart	V3	DMSO
Hr31	7	4680	693	1768	Whole heart	V3	IWR-1
Hr32	7	6394	1169	1422	Whole heart	V3	IWR-1
Hr33	7	5695	1057	1145	Whole heart	V3	IWR-1
Hr34	3	8753	1571	5639	Whole heart	V3	IWR-1
Hr35	3	8475	1625	7225	Whole heart	V3	IWR-1
