# Supplementary material for: Origin and function of activated fibroblast states during zebrafish heart regeneration
Source: Nat Genet. 2022 Jul 21;54(8):1227–37. doi: 10.1038/s41588-022-01129-5 (PMC7613248; doi:10.1038/s41588-022-01129-5)
Supplement: Supplementary file 4 — Marker genes for the clusters identified in Fig. 1b. [file 41588_2022_1129_MOESM4_ESM.xlsx]

## Sheet: all cell types
	Marker genes for the clusters identified in Fig. 1b
	B-cells	Endothelial cells (apnln)	Endothelial cells (lyve1)	Endothelial cells (plvapb)	Cardiomyocytes (dediff.)	Cardiomyocytes (Atrium)	Cardiomyocytes (Ventricle)	Endocardium (Atrium)	Endocardium (frzb)	Endocardium (Ventricle)	Epicardium (Atrium)	Epicardium (Ventricle)	Valve Fibroblasts	Fibroblasts	Macrophages	Monocytes	Myelin cells	Neuronal cells	Neutrophils	Perivascular cells	Proliferating cells	Smooth muscle cells	T-cells
1	ighv1-4	hbegfb	cxcl12a	wu:fj16a03	nppa	tnnc1b	tnni4a	zgc:158343	vwf	si:ch73-86n18.1	gstm.3	si:ch211-106h4.12	zgc:153704	col1a2	grn1	ccl35.1	scn4ab	vipb	lyz	TCIM (1 of many)	pcna	rgs5a	si:ch211-214p16.1
2	CU571382.1	admb	CU929150.1	cxcl12b	nppb	myh6	CR926459.1	spock3	si:ch211-153b23.5	aqp8a.1	s100a10a	gstm.3	abi3bpb	mdka	grn2	epdl1	cd59	elavl4	lect2l	cxcl12b	stmn1a	acta2	ccl34b.4
3	igic1s1	apln	thy1	rbp2a	hsp90aa1.1	si:ch211-270g19.5	fabp3	im:7152348	c2cd4a	spock3	fn1b	krt15	krt4	col1a1a	ccl35.1	si:ch211-214p16.1	mbpa	stmn1b	BX908782.2	pdgfrb	hmgb2b	TPM1 (1 of many)	ccl36.1
4	si:dkey-234i14.9	si:ch211-195b11.3	lyve1a	plvapb	ttn.2	tcap	myl7	ptgs2a	edn2	mb	krt15	postnb	angptl7	col1a1b	cd74a	si:busm1-266f07.2	mpz	syt1a	npsn	rasl12	DUT	C11orf96	ccl38.6
5	CU896602.1	sele	selenop	cldn5b	ttn.1	tnni1b	ak1	ptgs2b	cfd	fabp11a	mmp2	s100a10a	igfbp5b	col5a1	c1qb	si:ch211-214p16.2	mbpb	tuba1c	si:ch211-117m20.5	BX901920.1	sumo3b	tagln	DNAJA4
6	zgc:153659	itga2b	cdh6	rgcc	myh6	aldoab	cmlc1	id2b	frzb	epas1b	si:ch211-105c13.3	fn1b	cyp26b1	dpt	ctsd	ccl35.2	plp1b	gap43	mmp13a.1	kcne4	rrm2.1	myh11a	ccr9a
7	igl3v5	thbs1b	si:dkey-203a12.9	fabp11a	atp2a2a	tnnt2a	actc1a	vcam1b	ecscr	ramp2	krt4	endouc	tnfaip6	fn1b	c1qc	CU459094.3	BX936284.1	snap25a	si:ch211-9d9.1	rgs5b	si:ch211-288g17.3	krt91	CR936442.1
8	zgc:194275	fgl2a	lyve1b	id1	xirp1	smtnl1	acta1b	aqp8a.1	glulb	si:ch211-145b13.6	frzb	mmp2	mgp	ccl25b	lygl1	cd74a	anxa13l	stmn2a	scpp8	rgs4	rpa3	itih1	cxcr4b
9	CR318588.1	FO681357.1	id1	tmsb1	si:ch211-131k2.3	cmlc1	myh7l	mycb	efemp2b	f8	mmel1	tfa	rspo1	sparc	lgals3bpb	arpc1b	apoeb	sncga	si:ch1073-67j19.1	agtr2	banf1	myl6	hspbp1
10	mgst3b	pim2	si:ch211-105c13.3	ldb2a	hspb11	gapdh	ndufa4	her6	calm1a	her6	anxa2a	krt4	fibinb	clu	si:ch211-147m6.2	cd74b	si:rp71-19m20.1	rtn1b	mmp9	TPM1 (1 of many)	rpa2	myl9a	zgc:64051
11	ccr9a	gp1bb	arl4aa	tcima	her4.1	tnnc1a	gapdh	krt18	cyr61	cdh5	ppdpfa	krt94	aif1l	dcn	marco	tmsb1	sncga	mllt11	pnp5a	si:ch211-198c19.3	lig1	BX663503.3	rgs13
12	BX571825.5	cldn5b	si:ch211-152c2.3	cavin1b	mybpc3	nppa	ckma	grb10a	nr4a2b	fosab	krt94	frzb	krt91	mfap5	fcer1gl	anxa3b	nrgna	crhbp	mpx	ifitm1	fen1	vim	pfn1
13	cxcr4b	gcnt4a	hapln3	rgs5b	lmo7a	ddx54	eno3	clic2	cpamd8	si:ch211-248e11.2	rbp4	si:ch211-105c13.3	bhmt	postnb	ctss2.2	sftpbb	stmn1b	slc5a7a	ncf1	fxyd6l	sfrp5	si:dkey-164f24.2	nkl.1
14	ccl35.1	il11b	stab1	hopx	si:ch211-270g19.5	ckma	tnnt2a	si:ch211-248e11.2	nr4a1	eppk1	si:ch211-286o17.1	cldnc	gyg1b	c4	mfap4	id2a	itgb4	anxa13l	fcer1gl	slc20a1a	dnajc9	ctgfa	pdcd4b
15	CR936442.1	si:ch211-105j21.9	loxl1	cdh5	unc45b	zgc:101840	atp5pd	gpr182	cdh5	socs3a	anxa1a	tmsb1	si:dkey-4p15.3	fn1a	NPC2 (1 of many)	mpeg1.1	scn1ba	zgc:65894	pfn1	calm2b	rbbp4	lmod1b	hspa4a
16	cxcr4a	tln1	ramp2	kdrl	tcap	mybphb	cox5b2	klf2a	s100v2	tmem88b	CR318588.3	si:ch211-198c19.3	serpinh1b	col12a1a	si:ch211-147m6.1	mhc2dab	fstl3	stmn2b	scinlb	notch3	tyms	flna	sla2
17	si:busm1-266f07.2	si:ch211-214p13.9	etv2	scarb2a	ryr2b	myl7	cox7a1	cxcl18b	appa	podxl	dkk3b	adh8a	si:dkey-205h13.1	c6.1	cd74b	cxcr4b	cldnk	ddc	cfl1l	cd248a	rrm1	cfd	cebpb
18	grap2b	f5	hsd3b7	gig2j	tnnc1b	tpm4a	aldoaa	fosl1a	cyr61l2	cyp1b1	tcf21	si:ch1073-459j12.1	tuft1a	si:ch1073-459j12.1	grna	si:dkey-33i11.9	sox10	chata	cotl1	tagln	top2a	tpm2	cyb5a
19	rgs13	si:ch211-214p16.2	ctsla	bcl6b	synpo2lb	actc1a	tnnc1a	tmem88b	hbegfa	grb10a	postnb	mdka	f13a1b	htra1b	si:busm1-266f07.2	zgc:92066	CABZ01068367.1	gng3	plekhf1	si:ch73-193i22.1	nutf2l	si:busm1-57f23.1	coro1a
20	cd74b	si:ch211-153b23.5	rgcc	bsg	ldb3a	acta1b	tnni1b	dusp5	si:ch211-248e11.2	si:ch73-335l21.4	slc29a1b	c6.1	ITGB1BP2	pmp22a	ctss2.1	pfn1	pdgfbb	FO907089.1	cpa5	col18a1b	cks1b	zgc:77517	stip1
21	CT573342.2	si:ch211-214p16.1	akap12a	podxl	pla1a	idh2	tpm4a	glulb	entpd8	lpl	tmsb1	anxa2a	crip1	hapln1a	atp6v0ca	hspbp1	si:ch211-286c4.6	phox2a	illr4	mcamb	hells	mdkb	b2m
22	CT573231.1	rap1b	tppp3	mcamb	sorbs1	cox5b2	cox4i1l	si:ch73-335l21.4	her9	jun	phactr4a	col1a2	carhsp1	ckba	hmox1a	DNAJA4	nanos1	pcsk1nl	myh9a	atp1a1b	chaf1a	tns1b	si:dkey-27i16.2
23	si:dkey-24p1.1	blf	tcima	pdgfbb	bves	mpc1	mdh2	akap12b	klf2a	si:ch211-160j14.3	podxl	podxl	uchl1	col6a3	zgc:174904	si:dkey-27i16.2	entpd3	scg2b	adam8a	stk17al	selenoh	si:ch211-1a19.3	si:dkey-109a10.2
24	cd74a	2012-09-01	ch25h	jam2a	flnca	mdh2	ppdpfa	ctsla	ptmaa	spon1b	c6.1	si:ch211-137i24.10	fbln5	gstm.3	si:dkey-5n18.1	stip1	timd4	atp1b2a	si:dkey-102g19.3	rgs5a	mki67	mylka	si:ch211-202a12.4
25	b2m	myh9a	fabp11a	ecscr	ACTC1	uqcrfs1	mustn1b	fosb	ptgs2a	tmem88a	myh10	col1a1a	krt15	col6a1	ctsba	cxcl11.6	lim2.2	cpe	lta4h	mustn1a	zgc:110540	gch2	chchd2
26	dapp1	fam212ab	CR762483.1	si:dkey-126g1.9	slc8a1a	mdh1aa	atp5mc1	ackr4b	krt15	akap12b	tuba1a	spaca4l	rbp5	tnfaip6	rasgef1ba	aif1l	foxd3	nsg2	timp2b	myh11a	mcm5	slmapb	hsp90aa1.2
27	zgc:171713	plek	plvapb	krt18	ndrg4	ldhba	idh2	igf2b	ehd2b	klf2b	f3b	igfbp5b	gch2	tfa	lgmn	hspa4a	acbd7	vip	il6r	pcdh18a	mcm6	cyr61	rhbdd1
28	tspan2a	lpp	sox7	ptprb	trdn	ak1	nme2b.2	bzw1b	crip2	id2b	timp2a	col1a1b	pcolcea	mmp2	c1qa	nr4a3	pou3f1	vgf	si:ch73-54b5.2	plp1b	ubr7	lpp	cxcr4a
29	BX005450.1	srgn	gstt1b	epas1b	myh7l	ptp4a3	rbpms2b	si:ch211-153b23.5	spock3	zgc:64106	tbx18	rbp4	irs2b	f3b	psap	syngr3b	cldn19	hpcal4	cfbl	fhl3b	si:ch211-156b7.4	dnajb4	tnfb
30	si:ch1073-220m6.1	pfn1	pde4ba	si:ch211-156j16.1	pdk2a	nmrk2	pgam2	tmem88a	lmo2	egfl7	endouc	eppk1	cbx7a	rbp4	sqstm1	sqstm1	ugt8	atp1a3a	vsir	sh3d21	smc2	CR855337.1	calm1b
31	ponzr6	hsp70l	lgmn	si:dkey-262k9.2	pabpc4	atp5mc3b	ldb3b	zfp36l1b	junba	ecscr	cxcl14	sparc	snorc	col5a2a	CR855311.1	zgc:152863	gldn	cplx2	alox5ap	ccdc3b	si:ch211-66k16.27	fhl1a	tnfrsf9b
32	BX571825.3	hacd3	plk2b	CABZ01030107.1	myom1b	atp5mc1	hspb11	ramp2	s100a10b	tspan4b	ckba	anxa1a	hspb8	CR936442.1	ctsz	rhbdd1	si:ch211-197g15.7	phox2bb	nccrp1	prx	mcm4	fhl3b	ptprc
33	si:ch211-150o23.2	si:ch211-250g4.3	hyal2b	plvapa	cox7c	calm3a	cox6b1	errfi1a	id2b	fam174b	aldh1a2	dkk3b	rpl22l1	ifitm1	pfn1	hspe1	fabp2	prph	arg2	snai1a	mcm3	fbln5	si:ch211-105j21.9
34	si:busm1-194e12.11	fermt3b	mrc1b	sox7	hspb8	atp5pd	atp5meb	ponzr1	clec14a	kdrl	col6a1	cygb1	thbs1b	sostdc1a	atp6v1g1	BX004816.2	znf536	synpr	si:ch211-284o19.8	sparc	rrm2	alcama	dusp2
35	ncf1	blvrb	rab11bb	cav1	cited4b	atp5meb	cox6a2	fosab	icn	junba	c1qtnf5	col6a3	ptx3a	anxa2a	si:ch211-212k18.7	pdcd4b	ninj2	map1b	CU499336.2	si:ch211-251b21.1	cdk1	tmsb4x	arpc1b
36	hspbp1	atp2b1a	gpm6ab	ch25h	ATP5MD	atp5f1b	ATP5MD	si:ch211-145b13.6	clic2	ackr4b	hsd11b2	tgm2b	timp4.3	pcolcea	tspan36	zgc:103700	depdc7	maptb	si:ch1073-443f11.2	si:ch211-270g19.5	dek	c2cd4a	sh2d1ab
37	hspa4a	cbx7a	stab2	plpp3	desma	chchd10	mpc1	btg2	cav1	zgc:152791	c7a	si:dkey-8k3.2	csrp2	olfml3b	ctsc	chchd2	si:ch211-137a8.4	rab6bb	s1pr4	slc7a2	rpa1	htra1a	FP236356.1
38	rplp2l	hsp70.1	dab2	col4a1	cox6a2	adprhl1	gamt	junba	gpd1b	si:dkey-261h17.1	si:ch211-156j16.1	sostdc1a	laptm4b	tmsb2	si:dkey-27i16.2	actb2	tlcd1	tuba2	arpc1b	myo1b	h2afx	phlda2	wasb
39	si:ch211-119e14.1	hsp70.2	myct1a	CABZ01075125.1	zgc:101840	fhl2a	atp5po	cyp2ad2	fosl2	si:dkeyp-97a10.2	id2a	mgp	cebpd	si:ch211-105c13.3	mrc1b	zdhhc18b	elovl1a	syt11a	DNAJA4	jam3a	mcm2	anxa1a	BX120005.1
40	cd83	crema	zfp36l1b	gpm6ab	mt-co1	ckbb	atp5mc3b	nppc	tie1	junbb	rn7sk	aldh1a2	crip2	si:ch211-137i24.10	cd9b	psap	si:ch211-234p6.5	chrna3	antxr2a	arhgap36	nasp	cav2	capgb
41	blnk	zgc:171686	ponzr1	fgd5a	bag3	atp5mc3a	zgc:193541	lpl	gadd45ba	nppc	acvrl1	c4	mmp2	c1qtnf5	zgc:92066	rasgef1ba	col15a1b	stxbp1a	si:ch211-136m16.8	AL954322.2	cks2	cst3	si:dkey-262k9.2
42	DNAJA4	mpl	flt4	pecam1	ITGB1BP2	lmod2b	tpi1b	slc22a31	errfi1a	slc22a31	spaca4l	crip1	dcn	ppib	ccl34a.4	ctss2.2	egr2b	si:ch73-119p20.1	tmsb1	BX908750.1	gins2	zgc:92162	si:ch211-165d12.4
43	rps17	tpte	clec14a	ca16b	kcnh6a	si:dkey-51e6.1	uqcr10	sat1a.2	BX663503.3	klf6a	mxra8b	zgc:123068	sec61g	si:ch211-106h4.12	tppp	zgc:64051	gpm6ab	ret	si:ch73-343l4.8	atp1b4	asf1ba	f3a	BX005105.1
44	dusp2	lmo2	ebf3a.1	gpm6aa	tnni1b	cox5aa	slc25a5	jun	sox7	clic2	mfap5	ppdpfa	rps27.2	col6a2	cotl1	spi1b	fstb	vamp2	srgn	en1b	dhfr	sort1a	laptm5
45	si:ch211-195b13.1	arpc1b	s1pr1	cavin2b	tnnt2a	ndufb10	csrp3	junbb	net1	appa	s100a10b	hsd11b2	tgm2l	mgp	ncf1	zgc:136870	nr4a2b	cplx2l	zgc:77112	CABZ01068367.1	prim2	cald1b	oser1
46	atp11a	grasp	carhsp1	TCIM (1 of many)	laptm4b	mybpc3	atp5if1b	tmem2	ackr4b	flt1	c4	fn1a	GSTZ1	cxcl12a	cfp	coro1a	dhrs3b	cntnap2a	coro1a	oscp1a.1	rfc5	kng1	mcl1a
47	bcl6a	hsp70.3	fxyd6l	limch1b	smtnl1	zgc:85722	atp5f1d	vwf	serpine1	tfpia	lxn	col5a1	matn4	edil3a	laptm5	hspa8	phlda2	sypa	stip1	ppp1r14aa	rnaseh2a	epas1a	wbp2
48	coro1a	myh11a	cldn11a	igfbp1a	aldoab	slc25a3b	atp5f1e	kctd12.2	sult2st3	ier2b	flnb	col6a1	hmgb3a	dkk3b	coro1a	hsp90aa1.2	calm1a	eef1a1a	cd7al	rftn2	chtf8	wfdc2	fkbp4
49	pdcd4b	si:ch211-222l21.1	ms4a17a.8	clec14a	pygmb	atp5if1b	cox7b	spint2	CABZ01030107.1	im:7152348	olfml3b	colec12	MYO1D	si:ch211-198c19.3	si:ch211-194m7.4	wbp2	cd9b	stx1b	si:ch73-248e21.5	rassf4	si:dkey-6i22.5	tpm4b	scinlb
50	syk	bmp16	igf2a	oaz2a	cox7a1	hbaa1	mdh1aa	pim1	efnb2a	ccdc187	cav1	si:ch211-286o17.1	fxyd6l	fstl1b	scpep1	ckbb	vwa1	elavl3	CT030188.1	spdya	dctd	fhl2a	si:dkey-177p2.6
