# Supplementary material for: Origin and function of activated fibroblast states during zebrafish heart regeneration
Source: Nat Genet. 2022 Jul 21;54(8):1227–37. doi: 10.1038/s41588-022-01129-5 (PMC7613248; doi:10.1038/s41588-022-01129-5)
Supplement: Supplementary file 5 — Marker genes for subclusters. [file 41588_2022_1129_MOESM5_ESM.xlsx]

## Sheet: fibroblasts
	Marker genes for subclusters
	(related to Fig. 2c)
	Epicardium (Atrium)	Epicardium (Ventricle)	Fibroblasts (const.)	Fibroblasts (cfd)	Fibroblasts (col11a1a)	Fibroblasts (col12a1a)	Fibroblasts (cxcl12a)	Fibroblasts (mpeg1.1)	Fibroblasts (nppc)	Fibroblasts (proliferating)	Fibroblasts (spock3)	Valve Fibroblasts	Perivascular cells
1	s100a10a	si:ch211-106h4.12	hapln1a	cfd	tnc	col12a1a	adh8a	grn1	nppc	ube2c	spock3	zgc:153704	TCIM (1 of many)
2	CR318588.3	cldnc	myl7	ccl25b	fn1a	serpine1	si:dkey-8k3.2	ccl35.1	si:ch211-248e11.2	kpna2	aqp8a.1	abi3bpb	cxcl12b
3	mmel1	eppk1	cmlc1	si:ch1073-406l10.2	col11a1a	mdka	clu	cd74a	aqp8a.1	top2a	epas1b	angptl7	TPM1 (1 of many)
4	ppdpfa	tmsb1	fgl2b	sfrp1b	col12a1a	serpinh1b	ccl25b	grn2	nppb	cdk1	si:ch211-145b13.6	rspo1	BX901920.1
5	gstm.3	podxl	si:ch211-5k11.8	rgs5a	col5a1	mfap2	slco2b1	fcer1gl	serpine1	mki67	cdh5	cyp26b1	rgs5a
6	CR318588.1	krt15	hbba1.1	ccl20b	col1a2	postnb	cxcl12a	c1qb	clic2	pcna	si:ch211-248e11.2	aif1l	rasl12
7	slc29a1b	endouc	NC-002333.4	pcolcea	col1a1b	lgals2a	dhrs3a	c1qc	sele	cks1b	grb10a	si:dkey-205h13.1	si:ch211-270g19.5
8	podxl	gstm.3	dpt	clu	timp2b	timp2b	rbp4	cd74b	vwf	cenpf	vwf	igfbp5b	myh11a
9	tmsb1	krt94	mt-nd3	plpp1a	col11a1b	col5a1	c4	lgals3bpb	spock3	col11a1a	zgc:64106	si:ch211-131k2.3	rgs4
10	si:ch211-286o17.1	s100a10a	hbaa1	C11orf96	col1a1a	sparc	selenop	si:ch211-147m6.2	cdh5	stmn1a	ecscr	f13a1b	agtr2
11	phactr4a	cavin1b	hbba1	mfap5	tnfaip6	si:busm1-57f23.1	tfa	ctss2.2	zgc:158343	DUT	fam174b	gyg1b	pdgfrb
12	myh10	krt91	mfap5	ifitm1	fkbp9	col11a1b	hsd11b2	si:busm1-266f07.2	lepb	mad2l1	egfl7	gch2	kcne4
13	frzb	adh8a	htra1b	cxcl12a	lrrc17	lum	pcolcea	si:ch211-147m6.1	si:ch211-153b23.5	aspm	gpr182	bhmt	fabp11a
14	krt94	aldh1a2	CR936442.1	si:dkey-164f24.2	col5a2a	nupr1	bhmt	ctss2.1	ptgs2a	rrm2.1	clec14a	ITGB1BP2	marcksl1b
15	CR318588.4	frzb	hbba2	cyp2ad2	vmp1	col1a2	vmo1a	marco	rhoca	zgc:194627	f8	krt4	slc20a1a
16	cav1	krt8	gapdh	cyp1c2	adam8a	CR753876.1	lxn	grna	zfand2a	ccnb1	yrk	si:dkey-4p15.3	oaz2a
17	zgc:158404	tmem88b	tnnt2a	lmod1b	col12a1b	col1a1a	dpt	mfap4	ctsla	si:ch211-69g19.2	lpl	cbx7a	cd248a
18	anxa1a	spaca4l	CR753876.1	mylka	pcolce2b	col12a1b	tmem176	zgc:64051	DNAJA4	cdc20	fli1a	carhsp1	notch3
19	itm2cb	postnb	si:dkey-261h17.1	dpt	zgc:85975	vwa1	rspo3	NPC2 (1 of many)	vmp1	nusap1	id2b	fibinb	mcamb
20	tuba1a	cav1	sostdc1a	acta2	asph	DNAJA4	CR855311.1	c1qa	krt18	si:ch211-266i6.3	sox7	fbln5	stk17al
21	aldh1a2	ppdpfa	si:ch211-137i24.10	ccl19a.1	cthrc1a	ppib	c6.1	zgc:174904	kcne4	rpa2	tmem88a	irs2b	si:ch73-193i22.1
22	krt15	sost	NC-002333.17	lum	ckba	fn1a	cemip	coro1a	crlf1a	cks2	mb	snorc	atp1a1b
23	si:ch211-66e2.3	cfl1l	pmp22a	rbp4	tagln	col1a1b	si:ch1073-291c23.2	cxcr4b	tfpia	anln	errfi1a	tuft1a	plp1b
24	id2a	anxa1a	actc1a	mdkb	mdka	CR936442.1	steap4	si:dkey-5n18.1	fabp11a	plk1	fabp11a	nr4a3	pcdh18a
25	calm1a	si:ch211-198c19.3	hbaa2	osr1	fkbp7	hspa5	ponzr1	laptm5	hspb8	tp53inp2	edn2	itih1	mylka
26	cxcl14	c3a.1	tnnc1a	ponzr1	cygb1	sulf2b	pmp22a	ncf1	edn2	tpx2	dll4	nr4a2b	sh3d21
27	zgc:152791	cygb1	phlda2	si:ch1073-459j12.1	efemp2a	edil3a	cpn1.1	rac2	hspa5	marcksb	marcksl1b	hsp90aa1.2	ccdc3b
28	cavin2b	si:ch211-105c13.3	atf5b	ctgfa	cxcl12a	aebp1	mgst1.2	ptprc	sat1a.2	lmnb2	slc22a31	DNAJA4	slc7a2
29	arvcfb	slc43a3b	nppa	mgst1.2	serpinh1a	rgcc	stmn1b	cfp	ramp2	si:dkey-30c15.10	si:ch211-153b23.5	rps27.2	BX908750.1
30	tmem98	tmem98	tnni1b	rasl11b	postnb	si:dkey-12l12.1	ntn1a	mrc1b	dusp5	kif23	ackr4b	eef2l2	jam3a
31	si:ch211-105c13.3	gpx1a	tnnc1b	vmo1a	fkbp11	clu	c6	csf3b	errfi1a	cdca8	si:ch73-86n18.1	mcl1a	arhgap36
32	ecm1b	cemip	ckma	tnfsf12	lgals2a	nid1b	si:ch211-106h4.12	si:dkey-102g19.3	id2b	rpa3	nrarpa	csrp2	cdkn1ca
33	krt4	si:ch211-286o17.1	fam107b	tagln	rcn3	tnfaip6	cxcl18b	mpeg1.1	hspb1	birc5a	nr4a1	matn4	atp1b4
34	mao	zgc:110182	myh7l	c6.1	kdelr2b	col5a2a	stmn1a	tppp	hsp90aa1.2	si:ch211-156b7.4	ramp2	CR855337.1	en1b
35	gata5	CR925728.1	acta1b	dcn	ssr3	pcolce2b	aldh9a1a.1	si:ch211-194m7.4	pnp5a	kif20a	ponzr1	sec61g	ppp1r14aa
36	tcf21	bnc2		tsc22d3	tuba8l3	zgc:92161	tsc22d3	zgc:153317	tspan36	ccna2	fosab	vcanb	oscp1a.1
37	sox6	mmp2		thbs4b	calua	fstl1b	prss23	mafbb	glulb	prdx1	im:7152348	tgm2l	rassf4
38	atoh8	cyp2ad3		glula	loxa	col6a1	cebpd	ccl34a.4	egfl7	smc2	appa	pnrc2	sorbs2b
39	si:ch211-250c4.4	eps8l3b		olfml3b	ddost	snai2	serpinf1	mhc2dab	arl4ab	aurkb	dusp5	hsp70l	spdya
40	cavin1b	si:ch211-137i24.10		si:busm1-57f23.1	eif5a2	col6a2	soul5	zgc:173915	hspbp1	spc24	hsp70l	si:ch211-200p22.4	pkib
41	smad6a	efna1b		TPM1 (1 of many)	ssr2	tmsb2	mfap2	pglyrp5	sult2st3	kif11	fosl1a	si:dkey-19b23.8	ndufa4l2a
42	gcga	phactr4a		myh11a	tubb5	hsp90b1	thbs3a	si:ch211-102c2.4	si:ch211-160j14.3	dek	her6	cyr61l2	ncaldb
43	si:dkey-188i13.7	si:ch211-250c4.4		si:ch211-132p1.3	txn	mxra8a	fabp11a	spi1b	ahsa1b	cenpx	clic2	slc38a4	tagln
44	wnt11r	krt4		arl5c	eno1a	ctsk	gchfr	slc2a6	sox7	tyms	vcam1b	MYO1D	prx
45	lrrc15	igfbp5b		b2m	rrbp1b	si:dkey-27i16.2	mdkb	ms4a17a.10	atp1b1a	CABZ01058261.1	fosb	rpl22l1	acta2
46	tbx18	cotl1		cd74b	cox7a2a	zgc:85975	rgs5b	zgc:103700	hspa4a	prc1b	mycb	wwp2	rftn2
47	si:ch211-156j16.1	CR318588.3		saa	hint1	plxdc2	ifitm1	slc7a7	prelid3b	tacc3	glulb	rsl24d1	calm2b
48	frmd8	CR318588.4		zgc:195173	gapdhs	col8a1b	ptgdsb.2	stoml3b	sik1	chaf1a	klf2a	si:ch211-152c2.3	rasgef1ba
49	igfbp2a	aldh9a1a.1		tpm2	dad1	dpt		tcirg1b	srgn	fen1	si:ch73-335l21.4	timp4.3	rbpms2a
50	zgc:110182	scarb2a		si:busm1-266f07.2	p4hb	ckba		sftpbb	fosl2	cenpe	zgc:158343	rps26	atp2a3

## Sheet: diff exp endocardium
Differentially expressed genes between fibroblasts (nppc) 7 dpi and endocardium (V) 7 dpi, and between endocardium (V) 7 dpi and endocardium (V) ctrl
(related to Fig. 5G)
	p_val	avg_logFC	pct.1	pct.2	p_val_adj	Comparison
si:ch211-5k11.8	2.2e-226	0.692652	0.967	0.911	5.17e-222	Endocardium (V) (7dpi) vs. Endocardium (V) (ctrl)
spock3	1.65e-218	0.429519	0.978	0.96	3.87e-214	Endocardium (V) (7dpi) vs. Endocardium (V) (ctrl)
hbba1.1	7.22e-172	0.480495	0.967	0.901	1.69e-167	Endocardium (V) (7dpi) vs. Endocardium (V) (ctrl)
socs3a	6.15e-151	0.636536	0.791	0.702	1.44e-146	Endocardium (V) (7dpi) vs. Endocardium (V) (ctrl)
hbba2	1.95e-141	0.5198	0.87	0.749	4.57e-137	Endocardium (V) (7dpi) vs. Endocardium (V) (ctrl)
hbba1	2.14e-138	0.437923	0.888	0.742	5.03e-134	Endocardium (V) (7dpi) vs. Endocardium (V) (ctrl)
cyp2ad2	4.93e-102	0.742774	0.204	0.04	1.16e-97	Endocardium (V) (7dpi) vs. Endocardium (V) (ctrl)
ifitm1	3.5e-94	1.09484	0.313	0.144	8.21e-90	Endocardium (V) (7dpi) vs. Endocardium (V) (ctrl)
fosab	4.73e-84	0.403781	0.883	0.807	1.11e-79	Endocardium (V) (7dpi) vs. Endocardium (V) (ctrl)
gstp1	1.11e-76	0.601509	0.258	0.108	2.61e-72	Endocardium (V) (7dpi) vs. Endocardium (V) (ctrl)
rnasekb	4.5e-55	0.372618	0.124	0.029	1.06e-50	Endocardium (V) (7dpi) vs. Endocardium (V) (ctrl)
appa	1.41e-47	0.430931	0.553	0.462	3.31e-43	Endocardium (V) (7dpi) vs. Endocardium (V) (ctrl)
mt-co1	1.05e-46	0.286495	0.99	0.991	2.46e-42	Endocardium (V) (7dpi) vs. Endocardium (V) (ctrl)
ponzr1	1.38e-43	0.32434	0.644	0.575	3.24e-39	Endocardium (V) (7dpi) vs. Endocardium (V) (ctrl)
zgc:152791	6.68e-40	0.573087	0.369	0.275	1.57e-35	Endocardium (V) (7dpi) vs. Endocardium (V) (ctrl)
histh1l	8.51e-40	0.470264	0.166	0.075	2e-35	Endocardium (V) (7dpi) vs. Endocardium (V) (ctrl)
egr1	3.87e-39	0.608619	0.456	0.369	9.07e-35	Endocardium (V) (7dpi) vs. Endocardium (V) (ctrl)
cyp2ad3	4.88e-39	0.409513	0.22	0.121	1.15e-34	Endocardium (V) (7dpi) vs. Endocardium (V) (ctrl)
hbaa2	1.43e-38	0.263411	0.652	0.556	3.35e-34	Endocardium (V) (7dpi) vs. Endocardium (V) (ctrl)
spon1b	7.67e-36	0.452573	0.422	0.337	1.8e-31	Endocardium (V) (7dpi) vs. Endocardium (V) (ctrl)
tnrc6c1	2.23e-32	0.467462	0.207	0.123	5.24e-28	Endocardium (V) (7dpi) vs. Endocardium (V) (ctrl)
tefa	2.49e-31	0.523783	0.193	0.112	5.85e-27	Endocardium (V) (7dpi) vs. Endocardium (V) (ctrl)
vcam1b	4.09e-31	0.446895	0.273	0.18	9.6e-27	Endocardium (V) (7dpi) vs. Endocardium (V) (ctrl)
CR318588.1	8.52e-31	0.557488	0.673	0.58	2e-26	Endocardium (V) (7dpi) vs. Endocardium (V) (ctrl)
btg2	1.42e-30	0.296509	0.695	0.658	3.33e-26	Endocardium (V) (7dpi) vs. Endocardium (V) (ctrl)
nid1a	1.66e-30	0.413521	0.255	0.166	3.89e-26	Endocardium (V) (7dpi) vs. Endocardium (V) (ctrl)
txnipa	3.83e-30	0.367376	0.297	0.205	8.98e-26	Endocardium (V) (7dpi) vs. Endocardium (V) (ctrl)
FP015919.1	2.81e-29	0.463108	0.291	0.21	6.59e-25	Endocardium (V) (7dpi) vs. Endocardium (V) (ctrl)
cyp3c1	6.29e-29	0.372508	0.394	0.317	1.48e-24	Endocardium (V) (7dpi) vs. Endocardium (V) (ctrl)
thbs3a	5.48e-27	0.462077	0.327	0.254	1.29e-22	Endocardium (V) (7dpi) vs. Endocardium (V) (ctrl)
eif4ebp3l	1.85e-26	0.436287	0.169	0.097	4.34e-22	Endocardium (V) (7dpi) vs. Endocardium (V) (ctrl)
zgc:174863	2.59e-26	0.336764	0.392	0.314	6.07e-22	Endocardium (V) (7dpi) vs. Endocardium (V) (ctrl)
si:ch211-156j16.1	4.25e-25	0.314189	0.198	0.119	9.97e-21	Endocardium (V) (7dpi) vs. Endocardium (V) (ctrl)
rbp4	1.31e-24	0.406097	0.503	0.432	3.07e-20	Endocardium (V) (7dpi) vs. Endocardium (V) (ctrl)
ier2b	5e-23	0.305278	0.551	0.495	1.17e-18	Endocardium (V) (7dpi) vs. Endocardium (V) (ctrl)
sfrp5	7.66e-22	0.392756	0.2	0.131	1.8e-17	Endocardium (V) (7dpi) vs. Endocardium (V) (ctrl)
mdka	2.36e-21	0.355767	0.37	0.305	5.54e-17	Endocardium (V) (7dpi) vs. Endocardium (V) (ctrl)
dcn	5.71e-21	0.363504	0.199	0.133	1.34e-16	Endocardium (V) (7dpi) vs. Endocardium (V) (ctrl)
nppb	3.07e-19	0.506653	0.089	0.148	7.21e-15	Endocardium (V) (7dpi) vs. Endocardium (V) (ctrl)
jdp2b	4.79e-19	0.41107	0.608	0.584	1.12e-14	Endocardium (V) (7dpi) vs. Endocardium (V) (ctrl)
pmp22a	1.47e-18	0.321774	0.198	0.136	3.45e-14	Endocardium (V) (7dpi) vs. Endocardium (V) (ctrl)
aqp1a.1	2.69e-18	0.343729	0.112	0.06	6.32e-14	Endocardium (V) (7dpi) vs. Endocardium (V) (ctrl)
vwf	2.85e-18	0.304601	0.345	0.282	6.68e-14	Endocardium (V) (7dpi) vs. Endocardium (V) (ctrl)
sult2st3	7.53e-18	0.310348	0.179	0.12	1.77e-13	Endocardium (V) (7dpi) vs. Endocardium (V) (ctrl)
selenow1	8.94e-18	0.332275	0.413	0.367	2.1e-13	Endocardium (V) (7dpi) vs. Endocardium (V) (ctrl)
pla2g4ab	2.11e-17	0.250523	0.105	0.056	4.94e-13	Endocardium (V) (7dpi) vs. Endocardium (V) (ctrl)
cyp2p6	2.14e-17	0.305262	0.172	0.115	5.03e-13	Endocardium (V) (7dpi) vs. Endocardium (V) (ctrl)
gadd45bb	1.74e-16	0.320664	0.184	0.125	4.08e-12	Endocardium (V) (7dpi) vs. Endocardium (V) (ctrl)
cfd	2.81e-15	0.360144	0.698	0.707	6.61e-11	Endocardium (V) (7dpi) vs. Endocardium (V) (ctrl)
fabp3	3.5e-15	0.306741	0.208	0.149	8.2e-11	Endocardium (V) (7dpi) vs. Endocardium (V) (ctrl)
dedd1	3.94e-15	0.272378	0.148	0.098	9.24e-11	Endocardium (V) (7dpi) vs. Endocardium (V) (ctrl)
rgl1	1.75e-14	0.331978	0.148	0.1	4.11e-10	Endocardium (V) (7dpi) vs. Endocardium (V) (ctrl)
kctd12.2	1.28e-13	0.257399	0.378	0.332	3e-09	Endocardium (V) (7dpi) vs. Endocardium (V) (ctrl)
eif4ebp3	2.91e-12	0.257758	0.135	0.091	6.84e-08	Endocardium (V) (7dpi) vs. Endocardium (V) (ctrl)
si:ch211-66e2.3	5.07e-12	0.260068	0.308	0.261	1.19e-07	Endocardium (V) (7dpi) vs. Endocardium (V) (ctrl)
hapln1b	1.66e-11	0.255699	0.256	0.209	3.89e-07	Endocardium (V) (7dpi) vs. Endocardium (V) (ctrl)
lrrc15	2.33e-11	0.266012	0.292	0.249	5.46e-07	Endocardium (V) (7dpi) vs. Endocardium (V) (ctrl)
fli1a	4.4e-11	0.289633	0.291	0.248	1.03e-06	Endocardium (V) (7dpi) vs. Endocardium (V) (ctrl)
igf2b	4.7e-11	0.280502	0.26	0.217	1.1e-06	Endocardium (V) (7dpi) vs. Endocardium (V) (ctrl)
insra	5.05e-11	0.281278	0.174	0.132	1.18e-06	Endocardium (V) (7dpi) vs. Endocardium (V) (ctrl)
col1a2	1.44e-10	0.290904	0.22	0.178	3.37e-06	Endocardium (V) (7dpi) vs. Endocardium (V) (ctrl)
socs3b	1.49e-10	0.285694	0.297	0.26	3.5e-06	Endocardium (V) (7dpi) vs. Endocardium (V) (ctrl)
cxcl18b	2.21e-10	0.432546	0.469	0.43	5.19e-06	Endocardium (V) (7dpi) vs. Endocardium (V) (ctrl)
tnnc1a	2.8e-10	0.283433	0.261	0.215	6.56e-06	Endocardium (V) (7dpi) vs. Endocardium (V) (ctrl)
notch1a	4.13e-10	0.252654	0.114	0.079	9.7e-06	Endocardium (V) (7dpi) vs. Endocardium (V) (ctrl)
appb	5.04e-10	0.268717	0.161	0.122	1.18e-05	Endocardium (V) (7dpi) vs. Endocardium (V) (ctrl)
sf3b1	9.23e-10	0.273648	0.15	0.112	2.17e-05	Endocardium (V) (7dpi) vs. Endocardium (V) (ctrl)
zeb2a	9.86e-10	0.250129	0.117	0.081	2.31e-05	Endocardium (V) (7dpi) vs. Endocardium (V) (ctrl)
anks1b	1.12e-09	0.299843	0.154	0.117	2.63e-05	Endocardium (V) (7dpi) vs. Endocardium (V) (ctrl)
nr1d2a	1.4e-09	0.259415	0.153	0.115	3.28e-05	Endocardium (V) (7dpi) vs. Endocardium (V) (ctrl)
sele	2.79e-09	0.442247	0.253	0.216	6.54e-05	Endocardium (V) (7dpi) vs. Endocardium (V) (ctrl)
cd74a	3.44e-09	0.288361	0.104	0.07	8.07e-05	Endocardium (V) (7dpi) vs. Endocardium (V) (ctrl)
cox5b2	4.4e-09	0.25236	0.157	0.118	0.000103287	Endocardium (V) (7dpi) vs. Endocardium (V) (ctrl)
loxl1	5.68e-09	0.278115	0.211	0.173	0.000133206	Endocardium (V) (7dpi) vs. Endocardium (V) (ctrl)
col1a1a	9.04e-09	0.251095	0.198	0.161	0.000212103	Endocardium (V) (7dpi) vs. Endocardium (V) (ctrl)
ptgs2a	2.21e-08	0.393567	0.15	0.117	0.000519165	Endocardium (V) (7dpi) vs. Endocardium (V) (ctrl)
sptan1	2.47e-08	0.253051	0.184	0.149	0.000578817	Endocardium (V) (7dpi) vs. Endocardium (V) (ctrl)
zbtb4	4.53e-08	0.30904	0.23	0.199	0.00106312	Endocardium (V) (7dpi) vs. Endocardium (V) (ctrl)
vat1	2.49e-06	0.265826	0.345	0.327	0.0583754	Endocardium (V) (7dpi) vs. Endocardium (V) (ctrl)
NC-002333.17	0.000122591	0.450854	0.742	0.784	1	Endocardium (V) (7dpi) vs. Endocardium (V) (ctrl)
kcne4	0.000141574	0.271715	0.228	0.206	1	Endocardium (V) (7dpi) vs. Endocardium (V) (ctrl)
CT027638.1	0.00206753	0.450533	0.269	0.318	1	Endocardium (V) (7dpi) vs. Endocardium (V) (ctrl)
zgc:158463	0.00560487	0.876912	0.263	0.261	1	Endocardium (V) (7dpi) vs. Endocardium (V) (ctrl)
col1a1a	0	2.55096	0.936	0.161	0	Fibroblasts (nppc) (7dpi) vs. Endocardium (V) (ctrl)
serpine1	0	2.54282	0.966	0.32	0	Fibroblasts (nppc) (7dpi) vs. Endocardium (V) (ctrl)
nppc	0	2.48137	0.909	0.168	0	Fibroblasts (nppc) (7dpi) vs. Endocardium (V) (ctrl)
vmp1	0	2.20349	0.847	0.058	0	Fibroblasts (nppc) (7dpi) vs. Endocardium (V) (ctrl)
col1a2	0	2.16976	0.9	0.178	0	Fibroblasts (nppc) (7dpi) vs. Endocardium (V) (ctrl)
ptgs2a	0	1.99017	0.704	0.117	0	Fibroblasts (nppc) (7dpi) vs. Endocardium (V) (ctrl)
col1a1b	0	1.80676	0.866	0.212	0	Fibroblasts (nppc) (7dpi) vs. Endocardium (V) (ctrl)
lepb	0	1.78777	0.42	0.003	0	Fibroblasts (nppc) (7dpi) vs. Endocardium (V) (ctrl)
txn	0	1.70939	0.837	0.132	0	Fibroblasts (nppc) (7dpi) vs. Endocardium (V) (ctrl)
sparc	0	1.6862	0.862	0.225	0	Fibroblasts (nppc) (7dpi) vs. Endocardium (V) (ctrl)
hsph1	0	1.59682	0.806	0.113	0	Fibroblasts (nppc) (7dpi) vs. Endocardium (V) (ctrl)
ctgfa	0	1.55944	0.557	0.018	0	Fibroblasts (nppc) (7dpi) vs. Endocardium (V) (ctrl)
col5a1	0	1.46894	0.864	0.213	0	Fibroblasts (nppc) (7dpi) vs. Endocardium (V) (ctrl)
kcne4	0	1.45737	0.858	0.206	0	Fibroblasts (nppc) (7dpi) vs. Endocardium (V) (ctrl)
crlf1a	0	1.43536	0.552	0.004	0	Fibroblasts (nppc) (7dpi) vs. Endocardium (V) (ctrl)
dcn	0	1.38773	0.781	0.133	0	Fibroblasts (nppc) (7dpi) vs. Endocardium (V) (ctrl)
herpud1	0	1.08678	0.697	0.077	0	Fibroblasts (nppc) (7dpi) vs. Endocardium (V) (ctrl)
foxp4	0	1.07057	0.823	0.129	0	Fibroblasts (nppc) (7dpi) vs. Endocardium (V) (ctrl)
c6.1	0	1.0653	0.644	0.02	0	Fibroblasts (nppc) (7dpi) vs. Endocardium (V) (ctrl)
si:ch1073-459j12.1	0	1.06513	0.496	0.001	0	Fibroblasts (nppc) (7dpi) vs. Endocardium (V) (ctrl)
capgb	0	0.83212	0.57	0.038	0	Fibroblasts (nppc) (7dpi) vs. Endocardium (V) (ctrl)
tspan35	0	0.769794	0.425	0.001	0	Fibroblasts (nppc) (7dpi) vs. Endocardium (V) (ctrl)
cd276	0	0.714612	0.562	0.04	0	Fibroblasts (nppc) (7dpi) vs. Endocardium (V) (ctrl)
c2cd4a	6.99e-305	0.674195	0.46	0.012	1.64e-300	Fibroblasts (nppc) (7dpi) vs. Endocardium (V) (ctrl)
tnfaip6	4.92e-304	0.840022	0.436	0.007	1.15e-299	Fibroblasts (nppc) (7dpi) vs. Endocardium (V) (ctrl)
sele	2.01e-298	1.22532	0.856	0.216	4.72e-294	Fibroblasts (nppc) (7dpi) vs. Endocardium (V) (ctrl)
bach1b	6.82e-297	0.628753	0.533	0.039	1.6e-292	Fibroblasts (nppc) (7dpi) vs. Endocardium (V) (ctrl)
tp53inp1	2.13e-295	0.719883	0.46	0.017	5e-291	Fibroblasts (nppc) (7dpi) vs. Endocardium (V) (ctrl)
cxcl8a	5.72e-293	1.27389	0.534	0.04	1.34e-288	Fibroblasts (nppc) (7dpi) vs. Endocardium (V) (ctrl)
phlda2	2.22e-292	1.29635	0.938	0.329	5.22e-288	Fibroblasts (nppc) (7dpi) vs. Endocardium (V) (ctrl)
si:ch211-15b10.6	1.65e-291	0.749371	0.519	0.034	3.87e-287	Fibroblasts (nppc) (7dpi) vs. Endocardium (V) (ctrl)
slit2	2.75e-290	0.621995	0.574	0.054	6.45e-286	Fibroblasts (nppc) (7dpi) vs. Endocardium (V) (ctrl)
net1	1.29e-289	0.774165	0.668	0.094	3.02e-285	Fibroblasts (nppc) (7dpi) vs. Endocardium (V) (ctrl)
colec12	3.84e-289	0.573405	0.403	0.004	9e-285	Fibroblasts (nppc) (7dpi) vs. Endocardium (V) (ctrl)
mdka	1.03e-287	1.16319	0.924	0.305	2.43e-283	Fibroblasts (nppc) (7dpi) vs. Endocardium (V) (ctrl)
sulf2b	1.34e-283	0.521161	0.439	0.014	3.15e-279	Fibroblasts (nppc) (7dpi) vs. Endocardium (V) (ctrl)
si:busm1-57f23.1	4.5e-282	0.922859	0.473	0.024	1.06e-277	Fibroblasts (nppc) (7dpi) vs. Endocardium (V) (ctrl)
mxra8b	6.78e-280	0.77033	0.632	0.08	1.59e-275	Fibroblasts (nppc) (7dpi) vs. Endocardium (V) (ctrl)
hmcn2.1	4.65e-278	0.544302	0.392	0.004	1.09e-273	Fibroblasts (nppc) (7dpi) vs. Endocardium (V) (ctrl)
s1pr1	1.75e-276	0.607304	0.434	0.016	4.11e-272	Fibroblasts (nppc) (7dpi) vs. Endocardium (V) (ctrl)
serpinh1b	1.19e-274	1.34247	0.958	0.398	2.79e-270	Fibroblasts (nppc) (7dpi) vs. Endocardium (V) (ctrl)
hspa5	1.3e-273	1.22989	0.973	0.513	3.06e-269	Fibroblasts (nppc) (7dpi) vs. Endocardium (V) (ctrl)
txndc5	7.09e-273	0.517718	0.503	0.036	1.66e-268	Fibroblasts (nppc) (7dpi) vs. Endocardium (V) (ctrl)
DNAJA4	7.14e-273	1.22439	0.921	0.341	1.67e-268	Fibroblasts (nppc) (7dpi) vs. Endocardium (V) (ctrl)
cebpb	5.44e-270	0.8151	0.735	0.133	1.28e-265	Fibroblasts (nppc) (7dpi) vs. Endocardium (V) (ctrl)
adcy2b	5.95e-268	0.58425	0.418	0.013	1.4e-263	Fibroblasts (nppc) (7dpi) vs. Endocardium (V) (ctrl)
mhc1uba	3.09e-267	1.24178	0.379	0.005	7.24e-263	Fibroblasts (nppc) (7dpi) vs. Endocardium (V) (ctrl)
tspan36	6.24e-267	0.912634	0.829	0.195	1.46e-262	Fibroblasts (nppc) (7dpi) vs. Endocardium (V) (ctrl)
edrf1	2.34e-265	0.697323	0.557	0.063	5.5e-261	Fibroblasts (nppc) (7dpi) vs. Endocardium (V) (ctrl)
bmp6	8.09e-265	0.669538	0.407	0.012	1.9e-260	Fibroblasts (nppc) (7dpi) vs. Endocardium (V) (ctrl)
rpl22l1	9.82e-264	1.03234	0.956	0.417	2.3e-259	Fibroblasts (nppc) (7dpi) vs. Endocardium (V) (ctrl)
CR383676.1	1.26e-262	0.616491	1	0.997	2.95e-258	Fibroblasts (nppc) (7dpi) vs. Endocardium (V) (ctrl)
timp2b	2.88e-262	0.890311	0.476	0.035	6.77e-258	Fibroblasts (nppc) (7dpi) vs. Endocardium (V) (ctrl)
zgc:77517	6.29e-262	0.860192	0.778	0.167	1.48e-257	Fibroblasts (nppc) (7dpi) vs. Endocardium (V) (ctrl)
col5a2a	5.78e-261	0.8704	0.723	0.137	1.36e-256	Fibroblasts (nppc) (7dpi) vs. Endocardium (V) (ctrl)
pde4ba	1.06e-258	0.698866	0.613	0.087	2.48e-254	Fibroblasts (nppc) (7dpi) vs. Endocardium (V) (ctrl)
hsp90b1	4.35e-258	0.992014	0.86	0.252	1.02e-253	Fibroblasts (nppc) (7dpi) vs. Endocardium (V) (ctrl)
tmem176	1.38e-256	0.731096	0.689	0.119	3.23e-252	Fibroblasts (nppc) (7dpi) vs. Endocardium (V) (ctrl)
rnasekb	9.24e-252	0.473704	0.453	0.029	2.17e-247	Fibroblasts (nppc) (7dpi) vs. Endocardium (V) (ctrl)
serpinh1a	8.7e-250	0.613468	0.491	0.043	2.04e-245	Fibroblasts (nppc) (7dpi) vs. Endocardium (V) (ctrl)
zfand2a	1.27e-248	1.05816	0.926	0.334	2.98e-244	Fibroblasts (nppc) (7dpi) vs. Endocardium (V) (ctrl)
si:dkey-19b23.8	8.75e-246	0.470866	0.432	0.024	2.05e-241	Fibroblasts (nppc) (7dpi) vs. Endocardium (V) (ctrl)
zgc:158343	2.03e-242	1.15056	0.966	0.476	4.76e-238	Fibroblasts (nppc) (7dpi) vs. Endocardium (V) (ctrl)
krt18	2.38e-241	1.02192	0.996	0.745	5.59e-237	Fibroblasts (nppc) (7dpi) vs. Endocardium (V) (ctrl)
matn4	2.13e-238	0.795688	0.478	0.046	4.99e-234	Fibroblasts (nppc) (7dpi) vs. Endocardium (V) (ctrl)
sox11a	4.63e-238	0.843589	0.698	0.143	1.09e-233	Fibroblasts (nppc) (7dpi) vs. Endocardium (V) (ctrl)
fkbp4	7.92e-236	0.797286	0.667	0.132	1.86e-231	Fibroblasts (nppc) (7dpi) vs. Endocardium (V) (ctrl)
vwf	4.82e-234	1.04531	0.863	0.282	1.13e-229	Fibroblasts (nppc) (7dpi) vs. Endocardium (V) (ctrl)
zgc:85975	6.36e-234	0.537826	0.554	0.072	1.49e-229	Fibroblasts (nppc) (7dpi) vs. Endocardium (V) (ctrl)
fndc3ba	8.84e-234	0.471127	0.42	0.026	2.08e-229	Fibroblasts (nppc) (7dpi) vs. Endocardium (V) (ctrl)
mfap2	5.2e-232	0.523531	0.327	0.003	1.22e-227	Fibroblasts (nppc) (7dpi) vs. Endocardium (V) (ctrl)
sult2st3	3.55e-230	0.755856	0.643	0.12	8.33e-226	Fibroblasts (nppc) (7dpi) vs. Endocardium (V) (ctrl)
hspe1	1.21e-229	1.00272	0.833	0.28	2.84e-225	Fibroblasts (nppc) (7dpi) vs. Endocardium (V) (ctrl)
postna	5.29e-227	0.739257	0.475	0.047	1.24e-222	Fibroblasts (nppc) (7dpi) vs. Endocardium (V) (ctrl)
tuba1c.1	7.16e-227	0.716988	0.696	0.144	1.68e-222	Fibroblasts (nppc) (7dpi) vs. Endocardium (V) (ctrl)
tns1b	1.06e-226	0.484796	0.475	0.047	2.49e-222	Fibroblasts (nppc) (7dpi) vs. Endocardium (V) (ctrl)
hspd1	3.05e-226	0.634103	0.603	0.099	7.16e-222	Fibroblasts (nppc) (7dpi) vs. Endocardium (V) (ctrl)
si:dkey-219e21.2	4.23e-224	0.519984	0.306	0	9.93e-220	Fibroblasts (nppc) (7dpi) vs. Endocardium (V) (ctrl)
arpc1b	2.06e-223	0.750978	0.559	0.084	4.83e-219	Fibroblasts (nppc) (7dpi) vs. Endocardium (V) (ctrl)
ptprk	1.45e-222	0.440936	0.476	0.049	3.41e-218	Fibroblasts (nppc) (7dpi) vs. Endocardium (V) (ctrl)
FP102018.1	2.42e-222	0.592579	0.69	0.138	5.68e-218	Fibroblasts (nppc) (7dpi) vs. Endocardium (V) (ctrl)
chl1a	2.86e-222	0.63615	0.426	0.032	6.72e-218	Fibroblasts (nppc) (7dpi) vs. Endocardium (V) (ctrl)
hspb8	9.69e-222	1.15667	0.921	0.409	2.27e-217	Fibroblasts (nppc) (7dpi) vs. Endocardium (V) (ctrl)
si:ch211-153b23.5	3.76e-221	1.035	0.659	0.137	8.82e-217	Fibroblasts (nppc) (7dpi) vs. Endocardium (V) (ctrl)
uchl1	3.28e-220	1.18135	0.63	0.129	7.7e-216	Fibroblasts (nppc) (7dpi) vs. Endocardium (V) (ctrl)
lrp1aa	1.38e-217	0.38926	0.328	0.007	3.23e-213	Fibroblasts (nppc) (7dpi) vs. Endocardium (V) (ctrl)
slc38a5a	2.76e-216	0.496231	0.449	0.045	6.49e-212	Fibroblasts (nppc) (7dpi) vs. Endocardium (V) (ctrl)
efna1b	4.76e-216	0.801965	0.732	0.18	1.12e-211	Fibroblasts (nppc) (7dpi) vs. Endocardium (V) (ctrl)
fn1a	2.98e-215	0.587007	0.305	0.003	6.99e-211	Fibroblasts (nppc) (7dpi) vs. Endocardium (V) (ctrl)
col6a3	3.1e-215	0.581419	0.594	0.098	7.28e-211	Fibroblasts (nppc) (7dpi) vs. Endocardium (V) (ctrl)
tmem59	1.76e-214	0.436259	0.547	0.077	4.13e-210	Fibroblasts (nppc) (7dpi) vs. Endocardium (V) (ctrl)
slc30a1a	2.01e-214	0.433155	0.457	0.046	4.71e-210	Fibroblasts (nppc) (7dpi) vs. Endocardium (V) (ctrl)
ctsh	9.16e-214	0.46521	0.464	0.049	2.15e-209	Fibroblasts (nppc) (7dpi) vs. Endocardium (V) (ctrl)
twist1b	9.59e-214	0.603096	0.293	0	2.25e-209	Fibroblasts (nppc) (7dpi) vs. Endocardium (V) (ctrl)
cx43.4	1.47e-211	0.506765	0.472	0.054	3.45e-207	Fibroblasts (nppc) (7dpi) vs. Endocardium (V) (ctrl)
nme3	1.79e-211	0.390287	0.396	0.028	4.2e-207	Fibroblasts (nppc) (7dpi) vs. Endocardium (V) (ctrl)
nid2a	6.12e-211	0.396777	0.297	0.002	1.43e-206	Fibroblasts (nppc) (7dpi) vs. Endocardium (V) (ctrl)
ppp1r10	1.2e-210	0.632606	0.775	0.192	2.81e-206	Fibroblasts (nppc) (7dpi) vs. Endocardium (V) (ctrl)
gstm.3	4.62e-210	0.847542	0.495	0.063	1.08e-205	Fibroblasts (nppc) (7dpi) vs. Endocardium (V) (ctrl)
calua	1.04e-209	0.467801	0.496	0.061	2.43e-205	Fibroblasts (nppc) (7dpi) vs. Endocardium (V) (ctrl)
wsb1	1.05e-209	0.604527	0.702	0.155	2.46e-205	Fibroblasts (nppc) (7dpi) vs. Endocardium (V) (ctrl)
tcima	2.52e-209	0.530179	0.363	0.019	5.91e-205	Fibroblasts (nppc) (7dpi) vs. Endocardium (V) (ctrl)
hyou1	4.45e-209	0.463288	0.466	0.051	1.04e-204	Fibroblasts (nppc) (7dpi) vs. Endocardium (V) (ctrl)
igf2b	1.56e-207	0.785374	0.776	0.217	3.65e-203	Fibroblasts (nppc) (7dpi) vs. Endocardium (V) (ctrl)
foxc1b	3.16e-206	0.579434	0.684	0.148	7.42e-202	Fibroblasts (nppc) (7dpi) vs. Endocardium (V) (ctrl)
ctsk	1.62e-204	0.67264	0.81	0.23	3.81e-200	Fibroblasts (nppc) (7dpi) vs. Endocardium (V) (ctrl)
oser1	4.61e-204	0.713597	0.794	0.22	1.08e-199	Fibroblasts (nppc) (7dpi) vs. Endocardium (V) (ctrl)
C11orf96	6.92e-202	0.680242	0.471	0.055	1.62e-197	Fibroblasts (nppc) (7dpi) vs. Endocardium (V) (ctrl)
ugdh	4.55e-201	0.412247	0.371	0.024	1.07e-196	Fibroblasts (nppc) (7dpi) vs. Endocardium (V) (ctrl)
ctsla	3.98e-200	0.899188	0.986	0.57	9.34e-196	Fibroblasts (nppc) (7dpi) vs. Endocardium (V) (ctrl)
selenon	8.28e-200	0.378384	0.387	0.029	1.94e-195	Fibroblasts (nppc) (7dpi) vs. Endocardium (V) (ctrl)
pdia4	3.58e-198	0.452777	0.444	0.049	8.4e-194	Fibroblasts (nppc) (7dpi) vs. Endocardium (V) (ctrl)
ptprua	4.15e-198	0.331597	0.274	0.001	9.74e-194	Fibroblasts (nppc) (7dpi) vs. Endocardium (V) (ctrl)
mlf1	4.69e-198	0.487987	0.43	0.045	1.1e-193	Fibroblasts (nppc) (7dpi) vs. Endocardium (V) (ctrl)
prcp	6.63e-197	0.412757	0.443	0.048	1.56e-192	Fibroblasts (nppc) (7dpi) vs. Endocardium (V) (ctrl)
lifrb	2.16e-196	0.359096	0.314	0.01	5.08e-192	Fibroblasts (nppc) (7dpi) vs. Endocardium (V) (ctrl)
si:dkey-177p2.6	6.79e-196	0.774291	0.854	0.289	1.59e-191	Fibroblasts (nppc) (7dpi) vs. Endocardium (V) (ctrl)
manf	2.33e-195	0.661844	0.694	0.166	5.48e-191	Fibroblasts (nppc) (7dpi) vs. Endocardium (V) (ctrl)
gchfr	4.62e-195	0.618739	0.467	0.06	1.08e-190	Fibroblasts (nppc) (7dpi) vs. Endocardium (V) (ctrl)
cremb	5.8e-195	0.418434	0.315	0.011	1.36e-190	Fibroblasts (nppc) (7dpi) vs. Endocardium (V) (ctrl)
n4bp1	1.63e-194	0.435303	0.412	0.041	3.82e-190	Fibroblasts (nppc) (7dpi) vs. Endocardium (V) (ctrl)
si:dkey-42i9.4	2.12e-194	0.484523	0.594	0.114	4.97e-190	Fibroblasts (nppc) (7dpi) vs. Endocardium (V) (ctrl)
bag3	3.91e-194	0.675328	0.724	0.185	9.17e-190	Fibroblasts (nppc) (7dpi) vs. Endocardium (V) (ctrl)
mvp	8.34e-194	0.629382	0.727	0.181	1.96e-189	Fibroblasts (nppc) (7dpi) vs. Endocardium (V) (ctrl)
adgrl4	1.4e-193	0.484728	0.604	0.114	3.3e-189	Fibroblasts (nppc) (7dpi) vs. Endocardium (V) (ctrl)
CR847566.1	1.75e-193	0.45329	0.345	0.019	4.11e-189	Fibroblasts (nppc) (7dpi) vs. Endocardium (V) (ctrl)
il6st	3.92e-193	0.564636	0.777	0.207	9.21e-189	Fibroblasts (nppc) (7dpi) vs. Endocardium (V) (ctrl)
tgfb1a	8.78e-193	0.42842	0.441	0.052	2.06e-188	Fibroblasts (nppc) (7dpi) vs. Endocardium (V) (ctrl)
dclk1a	7.64e-191	0.334076	0.289	0.006	1.79e-186	Fibroblasts (nppc) (7dpi) vs. Endocardium (V) (ctrl)
quo	1.39e-190	0.336176	0.263	0	3.27e-186	Fibroblasts (nppc) (7dpi) vs. Endocardium (V) (ctrl)
il34	1.51e-190	0.577372	0.382	0.032	3.54e-186	Fibroblasts (nppc) (7dpi) vs. Endocardium (V) (ctrl)
plod1a	3.41e-189	0.418824	0.468	0.063	8e-185	Fibroblasts (nppc) (7dpi) vs. Endocardium (V) (ctrl)
hmgb3a	1.8e-188	0.393512	0.356	0.024	4.22e-184	Fibroblasts (nppc) (7dpi) vs. Endocardium (V) (ctrl)
p4ha2	2.08e-188	0.439087	0.515	0.082	4.88e-184	Fibroblasts (nppc) (7dpi) vs. Endocardium (V) (ctrl)
cox6b1	1.59e-187	0.57812	0.708	0.176	3.74e-183	Fibroblasts (nppc) (7dpi) vs. Endocardium (V) (ctrl)
c7a	4.11e-186	0.398265	0.375	0.031	9.64e-182	Fibroblasts (nppc) (7dpi) vs. Endocardium (V) (ctrl)
cct7	5.99e-186	0.609734	0.795	0.237	1.41e-181	Fibroblasts (nppc) (7dpi) vs. Endocardium (V) (ctrl)
serp1	6.99e-186	0.577987	0.743	0.198	1.64e-181	Fibroblasts (nppc) (7dpi) vs. Endocardium (V) (ctrl)
tuba8l	8.57e-185	0.746796	0.84	0.281	2.01e-180	Fibroblasts (nppc) (7dpi) vs. Endocardium (V) (ctrl)
CABZ01079011.1	1.24e-184	0.588397	0.609	0.123	2.92e-180	Fibroblasts (nppc) (7dpi) vs. Endocardium (V) (ctrl)
ap2m1b	4.07e-184	0.456476	0.636	0.138	9.55e-180	Fibroblasts (nppc) (7dpi) vs. Endocardium (V) (ctrl)
cacybp	6.63e-184	0.517683	0.672	0.159	1.56e-179	Fibroblasts (nppc) (7dpi) vs. Endocardium (V) (ctrl)
hspbp1	1.55e-183	0.731834	0.829	0.266	3.64e-179	Fibroblasts (nppc) (7dpi) vs. Endocardium (V) (ctrl)
tgif1	5.97e-183	0.602895	0.709	0.179	1.4e-178	Fibroblasts (nppc) (7dpi) vs. Endocardium (V) (ctrl)
vcp	4.17e-182	0.470922	0.675	0.16	9.79e-178	Fibroblasts (nppc) (7dpi) vs. Endocardium (V) (ctrl)
lgmn	2.06e-181	0.445007	0.622	0.131	4.83e-177	Fibroblasts (nppc) (7dpi) vs. Endocardium (V) (ctrl)
lama5	1.08e-180	0.3058	0.262	0.003	2.54e-176	Fibroblasts (nppc) (7dpi) vs. Endocardium (V) (ctrl)
sema6e	6.69e-180	0.308112	0.313	0.015	1.57e-175	Fibroblasts (nppc) (7dpi) vs. Endocardium (V) (ctrl)
stip1	7.34e-180	0.73631	0.832	0.282	1.72e-175	Fibroblasts (nppc) (7dpi) vs. Endocardium (V) (ctrl)
si:ch73-63e15.2	7.81e-180	0.495507	0.594	0.121	1.83e-175	Fibroblasts (nppc) (7dpi) vs. Endocardium (V) (ctrl)
hspa8	1.45e-178	0.58209	0.994	0.831	3.41e-174	Fibroblasts (nppc) (7dpi) vs. Endocardium (V) (ctrl)
iqgap2	3.95e-178	0.505243	0.568	0.112	9.26e-174	Fibroblasts (nppc) (7dpi) vs. Endocardium (V) (ctrl)
nfkbiaa	8.13e-177	0.487714	0.529	0.096	1.91e-172	Fibroblasts (nppc) (7dpi) vs. Endocardium (V) (ctrl)
COX5B	2.56e-176	0.569201	0.772	0.229	6e-172	Fibroblasts (nppc) (7dpi) vs. Endocardium (V) (ctrl)
pdia6	3.05e-176	0.514542	0.671	0.161	7.15e-172	Fibroblasts (nppc) (7dpi) vs. Endocardium (V) (ctrl)
cpxm1b	5.12e-176	0.361025	0.349	0.028	1.2e-171	Fibroblasts (nppc) (7dpi) vs. Endocardium (V) (ctrl)
si:ch211-18i17.2	3.52e-175	0.414731	0.476	0.074	8.26e-171	Fibroblasts (nppc) (7dpi) vs. Endocardium (V) (ctrl)
h2afvb	3.91e-175	0.476358	0.663	0.16	9.18e-171	Fibroblasts (nppc) (7dpi) vs. Endocardium (V) (ctrl)
rhoub	1.19e-173	0.290241	0.245	0.001	2.79e-169	Fibroblasts (nppc) (7dpi) vs. Endocardium (V) (ctrl)
tnfrsf9a	1.72e-173	0.622775	0.279	0.009	4.04e-169	Fibroblasts (nppc) (7dpi) vs. Endocardium (V) (ctrl)
tnfrsf11a	4.38e-173	0.301389	0.32	0.019	1.03e-168	Fibroblasts (nppc) (7dpi) vs. Endocardium (V) (ctrl)
si:ch211-156j16.1	2.52e-172	0.550152	0.59	0.119	5.91e-168	Fibroblasts (nppc) (7dpi) vs. Endocardium (V) (ctrl)
arg2	4.47e-171	0.49626	0.454	0.066	1.05e-166	Fibroblasts (nppc) (7dpi) vs. Endocardium (V) (ctrl)
c1s	1.7e-170	0.328303	0.388	0.042	3.98e-166	Fibroblasts (nppc) (7dpi) vs. Endocardium (V) (ctrl)
bmp16	5.68e-170	0.50999	0.536	0.103	1.33e-165	Fibroblasts (nppc) (7dpi) vs. Endocardium (V) (ctrl)
glod5	8.32e-170	0.263237	0.309	0.018	1.95e-165	Fibroblasts (nppc) (7dpi) vs. Endocardium (V) (ctrl)
tfpia	1.4e-169	0.749879	0.949	0.496	3.29e-165	Fibroblasts (nppc) (7dpi) vs. Endocardium (V) (ctrl)
faub	4.46e-169	0.393167	0.488	0.082	1.05e-164	Fibroblasts (nppc) (7dpi) vs. Endocardium (V) (ctrl)
ptmab	1.04e-168	0.664902	0.987	0.686	2.44e-164	Fibroblasts (nppc) (7dpi) vs. Endocardium (V) (ctrl)
tbcb	1.78e-168	0.495265	0.638	0.154	4.17e-164	Fibroblasts (nppc) (7dpi) vs. Endocardium (V) (ctrl)
actn1	1.27e-167	0.305944	0.311	0.02	2.97e-163	Fibroblasts (nppc) (7dpi) vs. Endocardium (V) (ctrl)
ucp2	1.42e-167	0.501814	0.762	0.216	3.33e-163	Fibroblasts (nppc) (7dpi) vs. Endocardium (V) (ctrl)
fn1b	2.74e-167	0.599036	0.272	0.009	6.43e-163	Fibroblasts (nppc) (7dpi) vs. Endocardium (V) (ctrl)
tusc3	4.92e-167	0.294799	0.353	0.032	1.16e-162	Fibroblasts (nppc) (7dpi) vs. Endocardium (V) (ctrl)
ssr3	6.48e-167	0.567294	0.743	0.221	1.52e-162	Fibroblasts (nppc) (7dpi) vs. Endocardium (V) (ctrl)
prnprs3	9.27e-166	0.458842	0.697	0.184	2.18e-161	Fibroblasts (nppc) (7dpi) vs. Endocardium (V) (ctrl)
myl9a	2.72e-165	0.50243	0.648	0.157	6.38e-161	Fibroblasts (nppc) (7dpi) vs. Endocardium (V) (ctrl)
tmem258	4.65e-165	0.568747	0.796	0.26	1.09e-160	Fibroblasts (nppc) (7dpi) vs. Endocardium (V) (ctrl)
aldh1a2	5.53e-165	0.752021	0.878	0.361	1.3e-160	Fibroblasts (nppc) (7dpi) vs. Endocardium (V) (ctrl)
kdelr2b	5.88e-164	0.374023	0.481	0.081	1.38e-159	Fibroblasts (nppc) (7dpi) vs. Endocardium (V) (ctrl)
sdf2l1	2.37e-163	0.342657	0.416	0.055	5.56e-159	Fibroblasts (nppc) (7dpi) vs. Endocardium (V) (ctrl)
arhgef1b	1.13e-162	0.338242	0.412	0.055	2.66e-158	Fibroblasts (nppc) (7dpi) vs. Endocardium (V) (ctrl)
rnf185	2.22e-162	0.392491	0.588	0.128	5.2e-158	Fibroblasts (nppc) (7dpi) vs. Endocardium (V) (ctrl)
eef2b	2.58e-162	0.639528	0.967	0.552	6.06e-158	Fibroblasts (nppc) (7dpi) vs. Endocardium (V) (ctrl)
sox4a.1	3.69e-162	0.358827	0.324	0.026	8.66e-158	Fibroblasts (nppc) (7dpi) vs. Endocardium (V) (ctrl)
elovl1b	4.19e-162	0.403567	0.688	0.176	9.84e-158	Fibroblasts (nppc) (7dpi) vs. Endocardium (V) (ctrl)
eno1a	1.21e-161	0.607597	0.629	0.161	2.85e-157	Fibroblasts (nppc) (7dpi) vs. Endocardium (V) (ctrl)
mbd2	1.46e-161	0.489782	0.69	0.182	3.44e-157	Fibroblasts (nppc) (7dpi) vs. Endocardium (V) (ctrl)
rdh10b	2.44e-161	0.695978	0.592	0.143	5.72e-157	Fibroblasts (nppc) (7dpi) vs. Endocardium (V) (ctrl)
atp2b1a	8.18e-160	0.314342	0.378	0.045	1.92e-155	Fibroblasts (nppc) (7dpi) vs. Endocardium (V) (ctrl)
ero1b	2.04e-159	0.293055	0.366	0.041	4.79e-155	Fibroblasts (nppc) (7dpi) vs. Endocardium (V) (ctrl)
FO704736.1	2.8e-158	0.40675	0.998	0.985	6.56e-154	Fibroblasts (nppc) (7dpi) vs. Endocardium (V) (ctrl)
si:dkey-7j14.6	5.75e-158	0.629353	0.977	0.609	1.35e-153	Fibroblasts (nppc) (7dpi) vs. Endocardium (V) (ctrl)
calr	5.87e-158	0.338204	0.462	0.076	1.38e-153	Fibroblasts (nppc) (7dpi) vs. Endocardium (V) (ctrl)
vaspb	9.04e-158	0.319353	0.439	0.068	2.12e-153	Fibroblasts (nppc) (7dpi) vs. Endocardium (V) (ctrl)
mmp2	3.54e-156	0.480569	0.502	0.099	8.3e-152	Fibroblasts (nppc) (7dpi) vs. Endocardium (V) (ctrl)
si:ch211-204c21.1.1	4.6e-156	0.337942	0.411	0.058	1.08e-151	Fibroblasts (nppc) (7dpi) vs. Endocardium (V) (ctrl)
si:ch211-136a13.1	8.67e-156	0.253374	0.231	0.003	2.03e-151	Fibroblasts (nppc) (7dpi) vs. Endocardium (V) (ctrl)
zgc:77086	9.22e-156	0.303971	0.421	0.062	2.16e-151	Fibroblasts (nppc) (7dpi) vs. Endocardium (V) (ctrl)
pdcd4b	3.96e-155	0.56344	0.785	0.249	9.29e-151	Fibroblasts (nppc) (7dpi) vs. Endocardium (V) (ctrl)
tmem45a	5.74e-155	0.318911	0.586	0.128	1.35e-150	Fibroblasts (nppc) (7dpi) vs. Endocardium (V) (ctrl)
MDFI	1.41e-154	0.272782	0.295	0.02	3.31e-150	Fibroblasts (nppc) (7dpi) vs. Endocardium (V) (ctrl)
ctsd	1.66e-154	0.419877	0.514	0.106	3.9e-150	Fibroblasts (nppc) (7dpi) vs. Endocardium (V) (ctrl)
abca1a	2.5e-153	0.323054	0.331	0.032	5.86e-149	Fibroblasts (nppc) (7dpi) vs. Endocardium (V) (ctrl)
hax1	3.22e-153	0.300167	0.404	0.057	7.57e-149	Fibroblasts (nppc) (7dpi) vs. Endocardium (V) (ctrl)
sdcbp2	6.22e-153	0.621966	0.924	0.421	1.46e-148	Fibroblasts (nppc) (7dpi) vs. Endocardium (V) (ctrl)
mmp14a	7.35e-153	0.25742	0.224	0.003	1.73e-148	Fibroblasts (nppc) (7dpi) vs. Endocardium (V) (ctrl)
fkbp9	1.12e-152	0.357688	0.422	0.065	2.63e-148	Fibroblasts (nppc) (7dpi) vs. Endocardium (V) (ctrl)
chchd2	2.47e-152	0.608255	0.793	0.271	5.8e-148	Fibroblasts (nppc) (7dpi) vs. Endocardium (V) (ctrl)
map1lc3a	2.58e-152	0.366505	0.614	0.15	6.05e-148	Fibroblasts (nppc) (7dpi) vs. Endocardium (V) (ctrl)
snrnp27	1.19e-151	0.36567	0.506	0.102	2.79e-147	Fibroblasts (nppc) (7dpi) vs. Endocardium (V) (ctrl)
pla2g15	3.14e-150	0.253373	0.284	0.018	7.36e-146	Fibroblasts (nppc) (7dpi) vs. Endocardium (V) (ctrl)
si:ch211-131k2.3	5.6e-150	0.94764	0.413	0.069	1.31e-145	Fibroblasts (nppc) (7dpi) vs. Endocardium (V) (ctrl)
olfml3b	9.92e-150	0.279085	0.213	0.001	2.33e-145	Fibroblasts (nppc) (7dpi) vs. Endocardium (V) (ctrl)
ddx61	1.34e-149	0.431392	0.746	0.224	3.15e-145	Fibroblasts (nppc) (7dpi) vs. Endocardium (V) (ctrl)
si:ch211-102c2.7	1.75e-149	0.284699	0.304	0.025	4.12e-145	Fibroblasts (nppc) (7dpi) vs. Endocardium (V) (ctrl)
srprb	2.49e-149	0.270354	0.401	0.058	5.85e-145	Fibroblasts (nppc) (7dpi) vs. Endocardium (V) (ctrl)
ptgs2b	4.7e-149	0.481767	0.565	0.131	1.1e-144	Fibroblasts (nppc) (7dpi) vs. Endocardium (V) (ctrl)
fibinb	4.93e-149	0.340976	0.304	0.026	1.16e-144	Fibroblasts (nppc) (7dpi) vs. Endocardium (V) (ctrl)
ms4a17a.11	5.44e-148	0.32713	0.523	0.108	1.28e-143	Fibroblasts (nppc) (7dpi) vs. Endocardium (V) (ctrl)
derl2	6.5e-148	0.288519	0.401	0.058	1.52e-143	Fibroblasts (nppc) (7dpi) vs. Endocardium (V) (ctrl)
col6a1	3.5e-147	0.588781	0.629	0.174	8.22e-143	Fibroblasts (nppc) (7dpi) vs. Endocardium (V) (ctrl)
ctsc	4.21e-147	0.28602	0.304	0.027	9.87e-143	Fibroblasts (nppc) (7dpi) vs. Endocardium (V) (ctrl)
fem1b	6.57e-147	0.310294	0.318	0.031	1.54e-142	Fibroblasts (nppc) (7dpi) vs. Endocardium (V) (ctrl)
slit3	2.14e-146	0.31017	0.341	0.039	5.02e-142	Fibroblasts (nppc) (7dpi) vs. Endocardium (V) (ctrl)
tomm34	3.06e-146	0.362207	0.488	0.096	7.19e-142	Fibroblasts (nppc) (7dpi) vs. Endocardium (V) (ctrl)
cilp	5.09e-146	0.346825	0.218	0.003	1.19e-141	Fibroblasts (nppc) (7dpi) vs. Endocardium (V) (ctrl)
smad7	5.88e-146	0.330732	0.493	0.098	1.38e-141	Fibroblasts (nppc) (7dpi) vs. Endocardium (V) (ctrl)
BX663503.3	1.34e-145	0.303838	0.33	0.034	3.15e-141	Fibroblasts (nppc) (7dpi) vs. Endocardium (V) (ctrl)
laptm4b	5.53e-145	0.359807	0.541	0.121	1.3e-140	Fibroblasts (nppc) (7dpi) vs. Endocardium (V) (ctrl)
rgs5b	1.42e-144	0.490532	0.218	0.004	3.33e-140	Fibroblasts (nppc) (7dpi) vs. Endocardium (V) (ctrl)
psmb7	2.97e-144	0.417592	0.645	0.175	6.98e-140	Fibroblasts (nppc) (7dpi) vs. Endocardium (V) (ctrl)
polr2a	4.17e-144	0.320441	0.396	0.06	9.77e-140	Fibroblasts (nppc) (7dpi) vs. Endocardium (V) (ctrl)
tnfaip2b	4.44e-144	0.37844	0.21	0.002	1.04e-139	Fibroblasts (nppc) (7dpi) vs. Endocardium (V) (ctrl)
selenom	4.46e-144	0.268204	0.338	0.037	1.05e-139	Fibroblasts (nppc) (7dpi) vs. Endocardium (V) (ctrl)
canx	7.42e-144	0.417411	0.646	0.176	1.74e-139	Fibroblasts (nppc) (7dpi) vs. Endocardium (V) (ctrl)
hdlbpa	1.1e-143	0.46706	0.706	0.214	2.58e-139	Fibroblasts (nppc) (7dpi) vs. Endocardium (V) (ctrl)
rhbdd1	2.27e-143	0.473341	0.576	0.144	5.33e-139	Fibroblasts (nppc) (7dpi) vs. Endocardium (V) (ctrl)
nupr1	3.28e-143	0.442532	0.37	0.05	7.69e-139	Fibroblasts (nppc) (7dpi) vs. Endocardium (V) (ctrl)
si:dkey-79d12.5	5.17e-143	0.341628	0.473	0.09	1.21e-138	Fibroblasts (nppc) (7dpi) vs. Endocardium (V) (ctrl)
pawr	1.38e-142	0.331465	0.393	0.06	3.24e-138	Fibroblasts (nppc) (7dpi) vs. Endocardium (V) (ctrl)
tgm2b	1.62e-142	0.46883	0.215	0.004	3.81e-138	Fibroblasts (nppc) (7dpi) vs. Endocardium (V) (ctrl)
alyref	3.56e-142	0.395167	0.658	0.183	8.36e-138	Fibroblasts (nppc) (7dpi) vs. Endocardium (V) (ctrl)
ptges3b	4.98e-142	0.350694	0.5	0.106	1.17e-137	Fibroblasts (nppc) (7dpi) vs. Endocardium (V) (ctrl)
antxr1c	8.4e-142	0.284117	0.397	0.06	1.97e-137	Fibroblasts (nppc) (7dpi) vs. Endocardium (V) (ctrl)
prkcsh	2.69e-141	0.306697	0.407	0.065	6.31e-137	Fibroblasts (nppc) (7dpi) vs. Endocardium (V) (ctrl)
irf2	3.65e-141	0.308449	0.507	0.107	8.57e-137	Fibroblasts (nppc) (7dpi) vs. Endocardium (V) (ctrl)
lysmd3	4.54e-141	0.273633	0.443	0.08	1.06e-136	Fibroblasts (nppc) (7dpi) vs. Endocardium (V) (ctrl)
dnajc3a	5.24e-141	0.270224	0.304	0.029	1.23e-136	Fibroblasts (nppc) (7dpi) vs. Endocardium (V) (ctrl)
sumo3a	8.69e-141	0.359943	0.612	0.158	2.04e-136	Fibroblasts (nppc) (7dpi) vs. Endocardium (V) (ctrl)
grinab	1.45e-140	0.437985	0.762	0.245	3.41e-136	Fibroblasts (nppc) (7dpi) vs. Endocardium (V) (ctrl)
zgc:92242	1.53e-140	0.332611	0.416	0.071	3.59e-136	Fibroblasts (nppc) (7dpi) vs. Endocardium (V) (ctrl)
rrbp1a	1.83e-140	0.270347	0.377	0.054	4.29e-136	Fibroblasts (nppc) (7dpi) vs. Endocardium (V) (ctrl)
aplp2	5.3e-140	0.324021	0.589	0.146	1.24e-135	Fibroblasts (nppc) (7dpi) vs. Endocardium (V) (ctrl)
atf6	5.36e-140	0.287422	0.453	0.085	1.26e-135	Fibroblasts (nppc) (7dpi) vs. Endocardium (V) (ctrl)
elmsan1b	1.66e-139	0.391889	0.466	0.095	3.89e-135	Fibroblasts (nppc) (7dpi) vs. Endocardium (V) (ctrl)
nos1apa	2.84e-139	0.303319	0.357	0.048	6.67e-135	Fibroblasts (nppc) (7dpi) vs. Endocardium (V) (ctrl)
atf4a	4.01e-139	0.435456	0.695	0.208	9.41e-135	Fibroblasts (nppc) (7dpi) vs. Endocardium (V) (ctrl)
mras	7.36e-139	0.250065	0.379	0.055	1.73e-134	Fibroblasts (nppc) (7dpi) vs. Endocardium (V) (ctrl)
cox6a1	8.56e-139	0.470921	0.796	0.278	2.01e-134	Fibroblasts (nppc) (7dpi) vs. Endocardium (V) (ctrl)
capza1a	8.44e-138	0.318064	0.581	0.145	1.98e-133	Fibroblasts (nppc) (7dpi) vs. Endocardium (V) (ctrl)
tmem33	1.2e-137	0.324199	0.495	0.106	2.81e-133	Fibroblasts (nppc) (7dpi) vs. Endocardium (V) (ctrl)
grn1	3.3e-137	0.326663	0.218	0.006	7.74e-133	Fibroblasts (nppc) (7dpi) vs. Endocardium (V) (ctrl)
zgc:195173	2.35e-136	0.433286	0.637	0.18	5.52e-132	Fibroblasts (nppc) (7dpi) vs. Endocardium (V) (ctrl)
fhl3a	7.05e-136	0.251648	0.441	0.079	1.65e-131	Fibroblasts (nppc) (7dpi) vs. Endocardium (V) (ctrl)
tfg	8e-136	0.284159	0.516	0.116	1.88e-131	Fibroblasts (nppc) (7dpi) vs. Endocardium (V) (ctrl)
cd151	1.27e-135	0.302716	0.308	0.032	2.98e-131	Fibroblasts (nppc) (7dpi) vs. Endocardium (V) (ctrl)
rnf10	1.29e-135	0.345115	0.614	0.166	3.02e-131	Fibroblasts (nppc) (7dpi) vs. Endocardium (V) (ctrl)
uba1	1.69e-135	0.285738	0.462	0.093	3.97e-131	Fibroblasts (nppc) (7dpi) vs. Endocardium (V) (ctrl)
si:dkey-4p15.3	1.71e-135	0.757193	0.203	0.003	4e-131	Fibroblasts (nppc) (7dpi) vs. Endocardium (V) (ctrl)
si:dkey-188i13.11	4.16e-135	0.290032	0.548	0.129	9.77e-131	Fibroblasts (nppc) (7dpi) vs. Endocardium (V) (ctrl)
eif3s10	8.73e-135	0.300232	0.581	0.148	2.05e-130	Fibroblasts (nppc) (7dpi) vs. Endocardium (V) (ctrl)
rnaset2	9.59e-135	0.270756	0.446	0.086	2.25e-130	Fibroblasts (nppc) (7dpi) vs. Endocardium (V) (ctrl)
vwa1	1.8e-134	0.31962	0.262	0.019	4.22e-130	Fibroblasts (nppc) (7dpi) vs. Endocardium (V) (ctrl)
boc	3.93e-134	0.259883	0.359	0.051	9.23e-130	Fibroblasts (nppc) (7dpi) vs. Endocardium (V) (ctrl)
nfe2l2a	5.57e-134	0.337291	0.607	0.161	1.31e-129	Fibroblasts (nppc) (7dpi) vs. Endocardium (V) (ctrl)
adam10a	1.41e-133	0.343268	0.673	0.198	3.31e-129	Fibroblasts (nppc) (7dpi) vs. Endocardium (V) (ctrl)
eif1ad	1.65e-133	0.32225	0.389	0.064	3.87e-129	Fibroblasts (nppc) (7dpi) vs. Endocardium (V) (ctrl)
fstl1b	2.35e-133	0.571661	0.907	0.409	5.51e-129	Fibroblasts (nppc) (7dpi) vs. Endocardium (V) (ctrl)
meaf6	7.91e-133	0.334178	0.611	0.166	1.86e-128	Fibroblasts (nppc) (7dpi) vs. Endocardium (V) (ctrl)
dpy30	1.63e-132	0.252569	0.399	0.067	3.83e-128	Fibroblasts (nppc) (7dpi) vs. Endocardium (V) (ctrl)
cox7a2a	2.63e-132	0.370348	0.651	0.19	6.18e-128	Fibroblasts (nppc) (7dpi) vs. Endocardium (V) (ctrl)
suco	3.73e-132	0.27901	0.335	0.044	8.76e-128	Fibroblasts (nppc) (7dpi) vs. Endocardium (V) (ctrl)
calr3b	9.52e-132	0.324137	0.473	0.1	2.23e-127	Fibroblasts (nppc) (7dpi) vs. Endocardium (V) (ctrl)
pmp22a	1.15e-131	0.418405	0.544	0.136	2.69e-127	Fibroblasts (nppc) (7dpi) vs. Endocardium (V) (ctrl)
anxa4	3.26e-131	0.517789	0.861	0.343	7.66e-127	Fibroblasts (nppc) (7dpi) vs. Endocardium (V) (ctrl)
psma8	4.25e-131	0.339059	0.54	0.133	9.98e-127	Fibroblasts (nppc) (7dpi) vs. Endocardium (V) (ctrl)
dap1b	5.4e-131	0.76622	0.876	0.442	1.27e-126	Fibroblasts (nppc) (7dpi) vs. Endocardium (V) (ctrl)
gpia	1.3e-130	0.291154	0.472	0.1	3.04e-126	Fibroblasts (nppc) (7dpi) vs. Endocardium (V) (ctrl)
si:ch211-178n15.1	1.73e-130	0.284087	0.34	0.047	4.06e-126	Fibroblasts (nppc) (7dpi) vs. Endocardium (V) (ctrl)
fkbp7	3e-130	0.39311	0.572	0.153	7.05e-126	Fibroblasts (nppc) (7dpi) vs. Endocardium (V) (ctrl)
BX908782.2	9.51e-130	1.21311	0.211	0.007	2.23e-125	Fibroblasts (nppc) (7dpi) vs. Endocardium (V) (ctrl)
eif4g2a	1.22e-129	0.283124	0.44	0.087	2.86e-125	Fibroblasts (nppc) (7dpi) vs. Endocardium (V) (ctrl)
hspb1	1.38e-129	0.67544	0.997	0.777	3.24e-125	Fibroblasts (nppc) (7dpi) vs. Endocardium (V) (ctrl)
c23h20orf24	2.29e-129	0.26347	0.408	0.072	5.37e-125	Fibroblasts (nppc) (7dpi) vs. Endocardium (V) (ctrl)
ppdpfb	3.15e-129	0.63896	0.88	0.406	7.4e-125	Fibroblasts (nppc) (7dpi) vs. Endocardium (V) (ctrl)
hexb	6.05e-129	0.261878	0.448	0.09	1.42e-124	Fibroblasts (nppc) (7dpi) vs. Endocardium (V) (ctrl)
zgc:77849	7.64e-129	0.387585	0.68	0.207	1.79e-124	Fibroblasts (nppc) (7dpi) vs. Endocardium (V) (ctrl)
yap1	1.57e-128	0.295084	0.604	0.164	3.69e-124	Fibroblasts (nppc) (7dpi) vs. Endocardium (V) (ctrl)
clu	1.64e-128	0.375461	0.221	0.01	3.86e-124	Fibroblasts (nppc) (7dpi) vs. Endocardium (V) (ctrl)
ric8a	1.77e-128	0.322033	0.398	0.072	4.16e-124	Fibroblasts (nppc) (7dpi) vs. Endocardium (V) (ctrl)
si:ch211-212k18.7	2.14e-128	0.27265	0.533	0.128	5.03e-124	Fibroblasts (nppc) (7dpi) vs. Endocardium (V) (ctrl)
ctsz	3.62e-128	0.273075	0.521	0.123	8.49e-124	Fibroblasts (nppc) (7dpi) vs. Endocardium (V) (ctrl)
trappc1	5.08e-128	0.256945	0.412	0.074	1.19e-123	Fibroblasts (nppc) (7dpi) vs. Endocardium (V) (ctrl)
bmp7a	1.05e-127	0.371961	0.223	0.011	2.47e-123	Fibroblasts (nppc) (7dpi) vs. Endocardium (V) (ctrl)
hint1	1.09e-127	0.434553	0.723	0.242	2.56e-123	Fibroblasts (nppc) (7dpi) vs. Endocardium (V) (ctrl)
calr3a	1.86e-127	0.465554	0.774	0.276	4.36e-123	Fibroblasts (nppc) (7dpi) vs. Endocardium (V) (ctrl)
zfand5a	3.62e-127	0.438161	0.769	0.267	8.5e-123	Fibroblasts (nppc) (7dpi) vs. Endocardium (V) (ctrl)
htra1b	5.61e-127	0.486387	0.575	0.16	1.32e-122	Fibroblasts (nppc) (7dpi) vs. Endocardium (V) (ctrl)
mxra8a	3.26e-126	0.256334	0.454	0.094	7.65e-122	Fibroblasts (nppc) (7dpi) vs. Endocardium (V) (ctrl)
eef1g	6.63e-126	0.489782	0.984	0.775	1.56e-121	Fibroblasts (nppc) (7dpi) vs. Endocardium (V) (ctrl)
fam13b	9.17e-126	0.305548	0.405	0.077	2.15e-121	Fibroblasts (nppc) (7dpi) vs. Endocardium (V) (ctrl)
sox7	2.26e-125	0.444577	0.673	0.214	5.3e-121	Fibroblasts (nppc) (7dpi) vs. Endocardium (V) (ctrl)
zswim5	2.66e-125	0.272706	0.5	0.115	6.24e-121	Fibroblasts (nppc) (7dpi) vs. Endocardium (V) (ctrl)
cybrd1	8.4e-125	0.256584	0.307	0.038	1.97e-120	Fibroblasts (nppc) (7dpi) vs. Endocardium (V) (ctrl)
hsp90ab1	1.4e-124	0.37079	0.996	0.947	3.28e-120	Fibroblasts (nppc) (7dpi) vs. Endocardium (V) (ctrl)
rnaseka	2.53e-124	0.252756	0.439	0.089	5.95e-120	Fibroblasts (nppc) (7dpi) vs. Endocardium (V) (ctrl)
cct4	5.61e-124	0.343845	0.742	0.246	1.32e-119	Fibroblasts (nppc) (7dpi) vs. Endocardium (V) (ctrl)
s100u	9.32e-124	0.32938	0.633	0.186	2.19e-119	Fibroblasts (nppc) (7dpi) vs. Endocardium (V) (ctrl)
tob1b	1.86e-123	0.526676	0.888	0.377	4.36e-119	Fibroblasts (nppc) (7dpi) vs. Endocardium (V) (ctrl)
h2afy2	2.83e-123	0.267193	0.516	0.126	6.64e-119	Fibroblasts (nppc) (7dpi) vs. Endocardium (V) (ctrl)
jak1	4.31e-123	0.300235	0.565	0.149	1.01e-118	Fibroblasts (nppc) (7dpi) vs. Endocardium (V) (ctrl)
eif3ea	4.46e-123	0.325833	0.733	0.241	1.05e-118	Fibroblasts (nppc) (7dpi) vs. Endocardium (V) (ctrl)
col12a1a	8.74e-123	0.328794	0.181	0.002	2.05e-118	Fibroblasts (nppc) (7dpi) vs. Endocardium (V) (ctrl)
eif6	9.82e-123	0.278722	0.529	0.133	2.3e-118	Fibroblasts (nppc) (7dpi) vs. Endocardium (V) (ctrl)
fkbp1b	2.57e-122	0.3749	0.726	0.244	6.04e-118	Fibroblasts (nppc) (7dpi) vs. Endocardium (V) (ctrl)
ier5l	2.89e-122	0.264675	0.395	0.073	6.79e-118	Fibroblasts (nppc) (7dpi) vs. Endocardium (V) (ctrl)
ostc	4.21e-122	0.320841	0.677	0.208	9.88e-118	Fibroblasts (nppc) (7dpi) vs. Endocardium (V) (ctrl)
rpl26.1	4.32e-122	0.501585	0.876	0.385	1.01e-117	Fibroblasts (nppc) (7dpi) vs. Endocardium (V) (ctrl)
hist2h2l	4.36e-122	0.277094	0.546	0.14	1.02e-117	Fibroblasts (nppc) (7dpi) vs. Endocardium (V) (ctrl)
psmb2	1.27e-121	0.271943	0.599	0.166	2.98e-117	Fibroblasts (nppc) (7dpi) vs. Endocardium (V) (ctrl)
tcp1	2.29e-121	0.393337	0.724	0.246	5.37e-117	Fibroblasts (nppc) (7dpi) vs. Endocardium (V) (ctrl)
tnrc6c1	4.37e-121	0.272737	0.504	0.123	1.03e-116	Fibroblasts (nppc) (7dpi) vs. Endocardium (V) (ctrl)
dusp7	8.86e-121	0.308919	0.338	0.054	2.08e-116	Fibroblasts (nppc) (7dpi) vs. Endocardium (V) (ctrl)
tufm	2.49e-120	0.273528	0.384	0.071	5.83e-116	Fibroblasts (nppc) (7dpi) vs. Endocardium (V) (ctrl)
swap70b	3.53e-120	0.289117	0.568	0.154	8.27e-116	Fibroblasts (nppc) (7dpi) vs. Endocardium (V) (ctrl)
lxn	6.26e-120	0.302139	0.478	0.111	1.47e-115	Fibroblasts (nppc) (7dpi) vs. Endocardium (V) (ctrl)
cd63	8.86e-120	0.414962	0.996	0.899	2.08e-115	Fibroblasts (nppc) (7dpi) vs. Endocardium (V) (ctrl)
tspan7	1.34e-119	0.268103	0.596	0.166	3.16e-115	Fibroblasts (nppc) (7dpi) vs. Endocardium (V) (ctrl)
lgals2a	1.46e-119	0.373558	0.374	0.066	3.43e-115	Fibroblasts (nppc) (7dpi) vs. Endocardium (V) (ctrl)
cx43	1.22e-118	0.395049	0.27	0.029	2.86e-114	Fibroblasts (nppc) (7dpi) vs. Endocardium (V) (ctrl)
prelid1a	1.24e-118	0.333255	0.602	0.176	2.9e-114	Fibroblasts (nppc) (7dpi) vs. Endocardium (V) (ctrl)
arf5	1.79e-118	0.341236	0.753	0.255	4.19e-114	Fibroblasts (nppc) (7dpi) vs. Endocardium (V) (ctrl)
eef1a1l1	2.01e-118	0.330727	0.996	0.975	4.71e-114	Fibroblasts (nppc) (7dpi) vs. Endocardium (V) (ctrl)
abracl	3.69e-118	0.321925	0.323	0.048	8.66e-114	Fibroblasts (nppc) (7dpi) vs. Endocardium (V) (ctrl)
col11a1b	1.42e-117	0.324477	0.164	0	3.34e-113	Fibroblasts (nppc) (7dpi) vs. Endocardium (V) (ctrl)
sumo2b	2e-117	0.350851	0.693	0.227	4.69e-113	Fibroblasts (nppc) (7dpi) vs. Endocardium (V) (ctrl)
rps2	2.21e-117	0.304227	0.999	0.987	5.18e-113	Fibroblasts (nppc) (7dpi) vs. Endocardium (V) (ctrl)
chd2	3.97e-117	0.251804	0.402	0.08	9.32e-113	Fibroblasts (nppc) (7dpi) vs. Endocardium (V) (ctrl)
crema	4.75e-117	0.26434	0.516	0.129	1.11e-112	Fibroblasts (nppc) (7dpi) vs. Endocardium (V) (ctrl)
arrdc3b	5.41e-117	0.323837	0.652	0.203	1.27e-112	Fibroblasts (nppc) (7dpi) vs. Endocardium (V) (ctrl)
nck1b	1.37e-116	0.295205	0.584	0.166	3.21e-112	Fibroblasts (nppc) (7dpi) vs. Endocardium (V) (ctrl)
nuak2	1.48e-116	0.398144	0.423	0.092	3.48e-112	Fibroblasts (nppc) (7dpi) vs. Endocardium (V) (ctrl)
galnt1	1.95e-116	0.255515	0.382	0.072	4.58e-112	Fibroblasts (nppc) (7dpi) vs. Endocardium (V) (ctrl)
wbp2	3.24e-116	0.392704	0.507	0.132	7.6e-112	Fibroblasts (nppc) (7dpi) vs. Endocardium (V) (ctrl)
nid1b	8.56e-116	0.262374	0.443	0.098	2.01e-111	Fibroblasts (nppc) (7dpi) vs. Endocardium (V) (ctrl)
frzb	4.7e-115	0.341348	0.234	0.019	1.1e-110	Fibroblasts (nppc) (7dpi) vs. Endocardium (V) (ctrl)
tram1	2.42e-114	0.252148	0.467	0.11	5.68e-110	Fibroblasts (nppc) (7dpi) vs. Endocardium (V) (ctrl)
zgc:66160	2.66e-114	0.288791	0.511	0.134	6.24e-110	Fibroblasts (nppc) (7dpi) vs. Endocardium (V) (ctrl)
plpp3	7.67e-114	0.370145	0.601	0.18	1.8e-109	Fibroblasts (nppc) (7dpi) vs. Endocardium (V) (ctrl)
trib3	7.74e-114	0.464482	0.811	0.314	1.82e-109	Fibroblasts (nppc) (7dpi) vs. Endocardium (V) (ctrl)
RPL41	7.81e-114	0.315124	0.999	0.997	1.83e-109	Fibroblasts (nppc) (7dpi) vs. Endocardium (V) (ctrl)
ssr2	9.82e-114	0.332276	0.682	0.226	2.3e-109	Fibroblasts (nppc) (7dpi) vs. Endocardium (V) (ctrl)
nudc	1.22e-113	0.269488	0.429	0.095	2.86e-109	Fibroblasts (nppc) (7dpi) vs. Endocardium (V) (ctrl)
CCT2	1.85e-113	0.285681	0.666	0.212	4.35e-109	Fibroblasts (nppc) (7dpi) vs. Endocardium (V) (ctrl)
slc25a33	2.72e-113	0.352086	0.571	0.165	6.39e-109	Fibroblasts (nppc) (7dpi) vs. Endocardium (V) (ctrl)
alas1	6.71e-113	0.315847	0.571	0.161	1.57e-108	Fibroblasts (nppc) (7dpi) vs. Endocardium (V) (ctrl)
nos1apa.1	2.55e-112	0.27975	0.421	0.093	5.99e-108	Fibroblasts (nppc) (7dpi) vs. Endocardium (V) (ctrl)
ndel1b	6.03e-112	0.295798	0.523	0.139	1.41e-107	Fibroblasts (nppc) (7dpi) vs. Endocardium (V) (ctrl)
enc1	6.78e-111	0.266229	0.354	0.064	1.59e-106	Fibroblasts (nppc) (7dpi) vs. Endocardium (V) (ctrl)
nr4a3	9.08e-111	0.253484	0.355	0.063	2.13e-106	Fibroblasts (nppc) (7dpi) vs. Endocardium (V) (ctrl)
bambia	2.73e-110	0.289864	0.688	0.228	6.4e-106	Fibroblasts (nppc) (7dpi) vs. Endocardium (V) (ctrl)
psma2	4.5e-110	0.25297	0.434	0.1	1.06e-105	Fibroblasts (nppc) (7dpi) vs. Endocardium (V) (ctrl)
vegfaa	7.2e-110	0.261147	0.164	0.002	1.69e-105	Fibroblasts (nppc) (7dpi) vs. Endocardium (V) (ctrl)
clk4a	8.91e-110	0.269303	0.644	0.201	2.09e-105	Fibroblasts (nppc) (7dpi) vs. Endocardium (V) (ctrl)
btg1	4.3e-109	0.544157	0.973	0.62	1.01e-104	Fibroblasts (nppc) (7dpi) vs. Endocardium (V) (ctrl)
efemp2b	4.67e-109	0.395155	0.42	0.096	1.1e-104	Fibroblasts (nppc) (7dpi) vs. Endocardium (V) (ctrl)
ptp4a2b	1.97e-108	0.331972	0.724	0.251	4.62e-104	Fibroblasts (nppc) (7dpi) vs. Endocardium (V) (ctrl)
nppb	2.07e-108	1.67658	0.477	0.148	4.85e-104	Fibroblasts (nppc) (7dpi) vs. Endocardium (V) (ctrl)
gmfb	2.2e-108	0.27052	0.532	0.148	5.17e-104	Fibroblasts (nppc) (7dpi) vs. Endocardium (V) (ctrl)
slc38a2	2.36e-108	0.383174	0.729	0.255	5.53e-104	Fibroblasts (nppc) (7dpi) vs. Endocardium (V) (ctrl)
arrdc3a	7.96e-108	0.313906	0.488	0.129	1.87e-103	Fibroblasts (nppc) (7dpi) vs. Endocardium (V) (ctrl)
pmaip1	1.87e-107	0.258331	0.438	0.104	4.39e-103	Fibroblasts (nppc) (7dpi) vs. Endocardium (V) (ctrl)
psap	1.95e-107	0.328787	0.636	0.205	4.57e-103	Fibroblasts (nppc) (7dpi) vs. Endocardium (V) (ctrl)
flna	2.47e-107	0.469188	0.812	0.326	5.81e-103	Fibroblasts (nppc) (7dpi) vs. Endocardium (V) (ctrl)
cd99	3.67e-107	0.255096	0.5	0.131	8.62e-103	Fibroblasts (nppc) (7dpi) vs. Endocardium (V) (ctrl)
zgc:111986	3.93e-107	0.279496	0.603	0.186	9.21e-103	Fibroblasts (nppc) (7dpi) vs. Endocardium (V) (ctrl)
sec61a1	4.17e-106	0.281221	0.654	0.214	9.79e-102	Fibroblasts (nppc) (7dpi) vs. Endocardium (V) (ctrl)
spcs1	9.44e-106	0.306406	0.705	0.249	2.21e-101	Fibroblasts (nppc) (7dpi) vs. Endocardium (V) (ctrl)
ppib	7.82e-105	0.472935	0.915	0.458	1.84e-100	Fibroblasts (nppc) (7dpi) vs. Endocardium (V) (ctrl)
arhgdia	2.85e-104	0.27558	0.595	0.186	6.69e-100	Fibroblasts (nppc) (7dpi) vs. Endocardium (V) (ctrl)
id2a	3.08e-103	0.279089	0.461	0.119	7.23e-99	Fibroblasts (nppc) (7dpi) vs. Endocardium (V) (ctrl)
zgc:153911	4.84e-103	0.318463	0.178	0.008	1.14e-98	Fibroblasts (nppc) (7dpi) vs. Endocardium (V) (ctrl)
rpl15	5.49e-103	0.357004	0.991	0.928	1.29e-98	Fibroblasts (nppc) (7dpi) vs. Endocardium (V) (ctrl)
psmb3	7.59e-102	0.275633	0.501	0.14	1.78e-97	Fibroblasts (nppc) (7dpi) vs. Endocardium (V) (ctrl)
entpd1	2.18e-101	0.261914	0.451	0.115	5.12e-97	Fibroblasts (nppc) (7dpi) vs. Endocardium (V) (ctrl)
erh	2.63e-101	0.476754	0.914	0.465	6.17e-97	Fibroblasts (nppc) (7dpi) vs. Endocardium (V) (ctrl)
rplp2l	2.97e-101	0.37145	0.995	0.953	6.96e-97	Fibroblasts (nppc) (7dpi) vs. Endocardium (V) (ctrl)
col6a2	8.47e-101	0.25983	0.47	0.127	1.99e-96	Fibroblasts (nppc) (7dpi) vs. Endocardium (V) (ctrl)
eif3ba	1.39e-100	0.259551	0.612	0.199	3.27e-96	Fibroblasts (nppc) (7dpi) vs. Endocardium (V) (ctrl)
eif2s3	1.22e-99	0.259834	0.67	0.23	2.85e-95	Fibroblasts (nppc) (7dpi) vs. Endocardium (V) (ctrl)
zgc:64051	1.43e-99	0.285192	0.267	0.038	3.35e-95	Fibroblasts (nppc) (7dpi) vs. Endocardium (V) (ctrl)
crip1	3.56e-99	0.842307	0.934	0.641	8.35e-95	Fibroblasts (nppc) (7dpi) vs. Endocardium (V) (ctrl)
tmsb4x	1.21e-98	0.467758	0.998	0.978	2.85e-94	Fibroblasts (nppc) (7dpi) vs. Endocardium (V) (ctrl)
ahsa1b	9.82e-98	0.375699	0.865	0.36	2.3e-93	Fibroblasts (nppc) (7dpi) vs. Endocardium (V) (ctrl)
hapln1b	2.72e-97	0.327942	0.62	0.209	6.38e-93	Fibroblasts (nppc) (7dpi) vs. Endocardium (V) (ctrl)
cyp26b1	3.63e-97	0.298459	0.146	0.002	8.52e-93	Fibroblasts (nppc) (7dpi) vs. Endocardium (V) (ctrl)
rack1	1.79e-96	0.388248	0.986	0.823	4.2e-92	Fibroblasts (nppc) (7dpi) vs. Endocardium (V) (ctrl)
ccng1	6.57e-96	0.59569	0.945	0.549	1.54e-91	Fibroblasts (nppc) (7dpi) vs. Endocardium (V) (ctrl)
cox7b	2.73e-95	0.354093	0.857	0.388	6.4e-91	Fibroblasts (nppc) (7dpi) vs. Endocardium (V) (ctrl)
cox8a	3.1e-95	0.355108	0.771	0.315	7.27e-91	Fibroblasts (nppc) (7dpi) vs. Endocardium (V) (ctrl)
eef1b2	5.53e-94	0.394165	0.988	0.826	1.3e-89	Fibroblasts (nppc) (7dpi) vs. Endocardium (V) (ctrl)
cyp3c1	6.42e-94	0.347664	0.782	0.317	1.51e-89	Fibroblasts (nppc) (7dpi) vs. Endocardium (V) (ctrl)
ifitm1	1.12e-93	0.973101	0.463	0.144	2.64e-89	Fibroblasts (nppc) (7dpi) vs. Endocardium (V) (ctrl)
ppiaa	2.01e-93	0.397525	0.987	0.822	4.72e-89	Fibroblasts (nppc) (7dpi) vs. Endocardium (V) (ctrl)
krt8	2.74e-93	0.4146	0.997	0.902	6.42e-89	Fibroblasts (nppc) (7dpi) vs. Endocardium (V) (ctrl)
ackr3b	2.27e-91	0.277392	0.591	0.197	5.32e-87	Fibroblasts (nppc) (7dpi) vs. Endocardium (V) (ctrl)
zfand5b	2.31e-91	0.353568	0.836	0.359	5.41e-87	Fibroblasts (nppc) (7dpi) vs. Endocardium (V) (ctrl)
pdia3	3.73e-91	0.42555	0.877	0.428	8.76e-87	Fibroblasts (nppc) (7dpi) vs. Endocardium (V) (ctrl)
zgc:153867	7.37e-90	0.51273	0.926	0.561	1.73e-85	Fibroblasts (nppc) (7dpi) vs. Endocardium (V) (ctrl)
oaz1a	1.59e-89	0.425229	0.98	0.705	3.73e-85	Fibroblasts (nppc) (7dpi) vs. Endocardium (V) (ctrl)
brdt	8.86e-88	0.330503	0.774	0.31	2.08e-83	Fibroblasts (nppc) (7dpi) vs. Endocardium (V) (ctrl)
rhoca	2.55e-87	0.424689	0.954	0.587	5.98e-83	Fibroblasts (nppc) (7dpi) vs. Endocardium (V) (ctrl)
aplnra	2.88e-87	0.25525	0.465	0.137	6.75e-83	Fibroblasts (nppc) (7dpi) vs. Endocardium (V) (ctrl)
hspa4a	1.16e-86	0.422642	0.933	0.483	2.72e-82	Fibroblasts (nppc) (7dpi) vs. Endocardium (V) (ctrl)
tmed10	2.71e-86	0.308367	0.758	0.315	6.35e-82	Fibroblasts (nppc) (7dpi) vs. Endocardium (V) (ctrl)
cxcl18b	1.1e-85	0.669552	0.854	0.43	2.57e-81	Fibroblasts (nppc) (7dpi) vs. Endocardium (V) (ctrl)
cd81a	5.01e-84	0.395347	0.944	0.536	1.17e-79	Fibroblasts (nppc) (7dpi) vs. Endocardium (V) (ctrl)
CABZ01030107.1	2.2e-83	0.309992	0.213	0.027	5.16e-79	Fibroblasts (nppc) (7dpi) vs. Endocardium (V) (ctrl)
rpl10a	5.9e-83	0.3142	0.994	0.935	1.38e-78	Fibroblasts (nppc) (7dpi) vs. Endocardium (V) (ctrl)
midn	3.6e-81	0.340755	0.772	0.322	8.45e-77	Fibroblasts (nppc) (7dpi) vs. Endocardium (V) (ctrl)
rps9	5.61e-81	0.279605	0.996	0.95	1.32e-76	Fibroblasts (nppc) (7dpi) vs. Endocardium (V) (ctrl)
rplp0	7.69e-81	0.303206	0.995	0.961	1.81e-76	Fibroblasts (nppc) (7dpi) vs. Endocardium (V) (ctrl)
zgc:92066	8.83e-81	0.606966	0.987	0.77	2.07e-76	Fibroblasts (nppc) (7dpi) vs. Endocardium (V) (ctrl)
selenof	3.37e-80	0.271656	0.753	0.317	7.9e-76	Fibroblasts (nppc) (7dpi) vs. Endocardium (V) (ctrl)
eif5a2	8.09e-80	0.296957	0.74	0.313	1.9e-75	Fibroblasts (nppc) (7dpi) vs. Endocardium (V) (ctrl)
tpt1	2.45e-79	0.300104	0.993	0.94	5.75e-75	Fibroblasts (nppc) (7dpi) vs. Endocardium (V) (ctrl)
zfp36l1b	3.44e-79	0.512155	0.908	0.51	8.08e-75	Fibroblasts (nppc) (7dpi) vs. Endocardium (V) (ctrl)
rps23	3.15e-78	0.360281	0.991	0.901	7.39e-74	Fibroblasts (nppc) (7dpi) vs. Endocardium (V) (ctrl)
dynll1	4.98e-78	0.415074	0.815	0.399	1.17e-73	Fibroblasts (nppc) (7dpi) vs. Endocardium (V) (ctrl)
inhbaa	1.01e-76	0.531785	0.289	0.064	2.36e-72	Fibroblasts (nppc) (7dpi) vs. Endocardium (V) (ctrl)
steap4	1.36e-76	0.275554	0.129	0.005	3.2e-72	Fibroblasts (nppc) (7dpi) vs. Endocardium (V) (ctrl)
rps12	9.56e-76	0.291114	0.997	0.972	2.24e-71	Fibroblasts (nppc) (7dpi) vs. Endocardium (V) (ctrl)
postnb	5.59e-75	0.336531	0.108	0.001	1.31e-70	Fibroblasts (nppc) (7dpi) vs. Endocardium (V) (ctrl)
pfn2	1.64e-74	0.379494	0.926	0.54	3.86e-70	Fibroblasts (nppc) (7dpi) vs. Endocardium (V) (ctrl)
gapdhs	4.22e-74	0.414796	0.969	0.71	9.91e-70	Fibroblasts (nppc) (7dpi) vs. Endocardium (V) (ctrl)
bcl2l10	1.89e-73	0.596631	0.816	0.42	4.44e-69	Fibroblasts (nppc) (7dpi) vs. Endocardium (V) (ctrl)
rpl18a	1.92e-72	0.253191	0.993	0.967	4.5e-68	Fibroblasts (nppc) (7dpi) vs. Endocardium (V) (ctrl)
bzw1b	1.09e-71	0.362748	0.965	0.659	2.55e-67	Fibroblasts (nppc) (7dpi) vs. Endocardium (V) (ctrl)
ssr4	3.17e-69	0.258902	0.794	0.366	7.43e-65	Fibroblasts (nppc) (7dpi) vs. Endocardium (V) (ctrl)
rps4x	4.98e-69	0.304088	0.99	0.9	1.17e-64	Fibroblasts (nppc) (7dpi) vs. Endocardium (V) (ctrl)
nme2b.1	5.95e-68	0.287334	0.992	0.898	1.4e-63	Fibroblasts (nppc) (7dpi) vs. Endocardium (V) (ctrl)
brd2a	7.52e-68	0.288291	0.767	0.336	1.77e-63	Fibroblasts (nppc) (7dpi) vs. Endocardium (V) (ctrl)
thbs1b	3.08e-66	0.298879	0.223	0.042	7.22e-62	Fibroblasts (nppc) (7dpi) vs. Endocardium (V) (ctrl)
rps10	3.16e-66	0.319705	0.993	0.892	7.42e-62	Fibroblasts (nppc) (7dpi) vs. Endocardium (V) (ctrl)
pnp5a	9.72e-66	0.282278	0.794	0.367	2.28e-61	Fibroblasts (nppc) (7dpi) vs. Endocardium (V) (ctrl)
sec61b	1.49e-65	0.281401	0.84	0.41	3.49e-61	Fibroblasts (nppc) (7dpi) vs. Endocardium (V) (ctrl)
gstm.1	9.11e-65	0.316306	0.862	0.442	2.14e-60	Fibroblasts (nppc) (7dpi) vs. Endocardium (V) (ctrl)
fkbp1aa	1.42e-64	0.364911	0.897	0.521	3.32e-60	Fibroblasts (nppc) (7dpi) vs. Endocardium (V) (ctrl)
rpl27	2.56e-64	0.294319	0.991	0.909	6.01e-60	Fibroblasts (nppc) (7dpi) vs. Endocardium (V) (ctrl)
ip6k2b	7.54e-60	0.251187	0.765	0.346	1.77e-55	Fibroblasts (nppc) (7dpi) vs. Endocardium (V) (ctrl)
cox6b2	1.67e-58	0.275073	0.906	0.527	3.92e-54	Fibroblasts (nppc) (7dpi) vs. Endocardium (V) (ctrl)
cbx7a	3.64e-58	0.257365	0.886	0.488	8.55e-54	Fibroblasts (nppc) (7dpi) vs. Endocardium (V) (ctrl)
rpl31	1.21e-57	0.370739	0.982	0.799	2.85e-53	Fibroblasts (nppc) (7dpi) vs. Endocardium (V) (ctrl)
rpl12	3.73e-57	0.260564	0.994	0.943	8.76e-53	Fibroblasts (nppc) (7dpi) vs. Endocardium (V) (ctrl)
sqstm1	2.72e-56	0.335427	0.78	0.404	6.39e-52	Fibroblasts (nppc) (7dpi) vs. Endocardium (V) (ctrl)
edn2	9.3e-55	0.276039	0.536	0.225	2.18e-50	Fibroblasts (nppc) (7dpi) vs. Endocardium (V) (ctrl)
rpl17	1.43e-52	0.264508	0.992	0.911	3.36e-48	Fibroblasts (nppc) (7dpi) vs. Endocardium (V) (ctrl)
rpl28	2.78e-52	0.260794	0.993	0.905	6.53e-48	Fibroblasts (nppc) (7dpi) vs. Endocardium (V) (ctrl)
hsp90aa1.2	3.62e-52	0.321386	0.997	0.811	8.5e-48	Fibroblasts (nppc) (7dpi) vs. Endocardium (V) (ctrl)
eef1da	1.97e-50	0.251653	0.909	0.516	4.61e-46	Fibroblasts (nppc) (7dpi) vs. Endocardium (V) (ctrl)
mcl1a	2.01e-47	0.260611	0.998	0.825	4.72e-43	Fibroblasts (nppc) (7dpi) vs. Endocardium (V) (ctrl)
rpl5a	2.07e-44	0.26622	0.967	0.684	4.86e-40	Fibroblasts (nppc) (7dpi) vs. Endocardium (V) (ctrl)
rps25	9.5e-42	0.253688	0.99	0.883	2.23e-37	Fibroblasts (nppc) (7dpi) vs. Endocardium (V) (ctrl)
prelid3b	1.61e-40	0.250178	0.923	0.53	3.78e-36	Fibroblasts (nppc) (7dpi) vs. Endocardium (V) (ctrl)
hbba1	1.68e-14	0.252431	0.943	0.742	3.95e-10	Fibroblasts (nppc) (7dpi) vs. Endocardium (V) (ctrl)
si:ch211-5k11.8	5.65e-05	0.275271	0.991	0.911	1	Fibroblasts (nppc) (7dpi) vs. Endocardium (V) (ctrl)
