# Supplementary material for: Origin and function of activated fibroblast states during zebrafish heart regeneration
Source: Nat Genet. 2022 Jul 21;54(8):1227–37. doi: 10.1038/s41588-022-01129-5 (PMC7613248; doi:10.1038/s41588-022-01129-5)
Supplement: Supplementary file 6 — Cell type counts in the individual sequencing libraries. [file 41588_2022_1129_MOESM6_ESM.xlsx]

## Sheet: Cell type counts
Cell type counts in the individual sequencing libraries
Condition	0 dpi	0 dpi	0 dpi	0 dpi	0 dpi	0 dpi	30 dpi	30 dpi	7 dpi	7 dpi	3 dpi	3 dpi	3 dpi	7 dpi	7 dpi	7 dpi	30 dpi	30 dpi	30 dpi	3 dpi	3 dpi	3 dpi	3 dpi	3 dpi	3 dpi, DMSO	3 dpi, IWR-1	7 dpi, DMSO	7 dpi, IWR-1	7 dpi, IWR-1	7 dpi, IWR-1	3 dpi, IWR-1	3 dpi, IWR-1
Library	H5	H6	H7	Hr1	Hr2a	Hr2b	Hr3	Hr4	Hr8	Hr9	Hr10	Hr11	Hr12	Hr13	Hr14	Hr15	Hr19	Hr20	Hr21	Hr22	Hr23	Hr24	Hr26	Hr27	Hr28	Hr29	Hr30	Hr31	Hr32	Hr33	Hr34	Hr35
B-cells	49	42	80	26	76	78	29	5	20	20	281	8	18	7	20	0	4	5	7	5	13	50	67	37	66	44	23	2	2	26	33	196
Bl.ves.EC (apnln)	84	178	46	188	250	303	55	35	53	185	17	9	47	9	47	8	39	15	24	110	59	119	196	76	142	123	396	114	28	77	211	187
Bl.ves.EC (lyve1)	6	0	20	111	207	197	34	75	43	6	51	0	34	5	15	52	1	0	1	9	6	10	46	5	19	13	26	7	3	2	24	25
Bl.ves.EC (plvapb)	16	18	55	254	120	128	71	139	125	72	221	113	151	189	126	85	1	11	4	23	22	128	138	210	58	53	113	49	13	5	71	307
Cardiomyocytes (Atrium)	438	238	1623	667	178	179	218	480	224	520	33	91	145	137	131	53	9	14	6	327	139	62	103	289	142	208	169	138	26	18	201	101
Cardiomyocytes (Ventricle)	267	943	1774	1879	1104	1379	1272	1203	763	1400	187	324	630	164	1216	236	91	36	76	227	206	263	558	64	522	77	134	101	120	47	13	71
Cardiomyocytes (proliferating)	3	9	2	5	4	4	0	1	31	211	2	1	4	0	1	2	0	0	0	0	1	0	5	0	0	0	0	0	0	0	97	35
Cardiomyocytes (ttn.2)	101	32	471	113	90	93	1250	241	122	571	118	3852	506	58	321	148	15	14	14	22	35	48	43	137	38	25	28	10	38	14	171	60
Endocardium (Atrium)	230	256	1058	950	1237	1186	1309	1101	450	731	1307	1430	1209	959	927	876	5	17	18	16	30	50	249	1328	79	250	63	112	27	56	651	239
Endocardium (Ventricle)	195	709	983	1294	943	898	1129	1904	742	103	655	1645	1680	615	1185	1151	40	35	30	98	193	314	999	726	163	106	126	131	53	43	108	158
Endocardium (frzb)	85	76	169	541	663	678	175	161	225	145	85	141	195	76	45	133	6	1	6	8	12	32	23	59	42	2	29	25	0	3	51	81
Epicardium (Atrium)	10	33	81	209	305	330	156	190	141	112	103	171	149	228	114	108	7	7	5	28	16	15	73	345	30	42	45	25	21	24	174	91
Epicardium (Ventricle)	17	9	32	323	186	175	68	82	161	164	142	83	80	75	48	158	5	3	3	29	22	58	176	29	53	31	131	29	24	60	84	129
Fibroblasts (cfd)	16	22	27	265	282	270	65	65	107	127	120	3	34	12	18	46	1	0	1	7	0	7	18	3	13	0	21	5	4	0	11	34
Fibroblasts (col11a1a)	0	0	2	17	6	5	3	17	4	14	455	0	60	29	2	1	0	0	0	7	34	223	271	314	8	8	6	1	1	11	133	323
Fibroblasts (col12a1a)	0	1	8	396	97	133	38	10	24	298	59	58	25	39	42	20	0	0	0	0	9	57	206	21	17	24	127	2	16	31	68	250
Fibroblasts (const.)	112	178	486	808	516	503	350	312	374	792	495	1150	237	507	251	329	18	45	49	83	77	268	444	142	250	94	475	222	78	113	136	224
Fibroblasts (cxcl12a)	17	13	44	276	80	89	105	119	79	384	3	26	24	57	43	20	4	1	3	8	3	13	66	11	26	12	28	9	7	15	10	7
Fibroblasts (mpeg1.1)	0	0	7	51	35	28	13	9	12	29	88	17	7	6	3	7	1	0	0	0	2	30	68	22	9	3	10	2	4	1	15	51
Fibroblasts (nppc)	2	0	4	135	189	196	1	1	13	342	0	0	0	0	0	0	0	0	0	0	0	4	4	2	1	0	2	0	2	1	4	3
Fibroblasts (proliferating)	0	0	0	37	11	8	0	1	8	5	77	11	8	2	0	1	0	0	0	2	3	39	102	27	1	3	5	0	3	8	31	119
Fibroblasts (spock3)	2	2	7	57	39	46	23	27	10	19	27	80	26	28	17	31	1	0	0	0	1	10	15	18	7	3	3	1	2	1	12	14
Macrophages	204	220	407	1601	1336	1336	1013	338	503	1463	4192	372	576	343	256	458	110	129	143	845	1292	2254	3169	1360	979	574	855	429	563	478	1946	2973
Monocytes	28	13	115	37	72	96	33	16	19	103	13	23	2	11	5	4	9	9	6	3	53	8	41	35	64	33	22	21	28	6	19	71
Myelin cells	1	5	28	28	34	41	42	7	18	42	43	1	16	2	9	9	1	0	0	3	8	5	26	19	15	3	19	7	3	1	2	5
Neuronal cells	0	0	5	7	5	7	7	1	1	7	6	2	1	0	1	0	0	0	0	0	0	0	0	0	0	0	1	1	0	0	0	1
Neutrophils	1	36	1	103	73	78	48	18	72	43	99	3	24	4	1	17	0	6	3	53	92	105	610	144	55	5	23	7	10	7	112	280
Perivascular cells	3	11	29	151	38	43	27	36	77	135	41	12	29	16	28	8	0	0	0	0	7	13	59	67	3	4	8	1	4	2	5	19
Proliferating cells	0	10	3	7	43	32	1	8	81	29	2	8	23	1	3	2	0	0	0	0	0	2	42	8	1	0	1	0	1	0	80	40
Smooth muscle cells	150	139	540	2156	1677	1633	617	546	802	449	961	5	754	5	430	1086	3	31	18	157	109	184	3	1	670	0	339	182	185	4	1049	589
T-cells	48	188	393	179	722	776	372	122	167	217	105	43	109	38	42	83	41	39	37	66	242	179	208	195	266	87	116	121	154	80	106	482
Valve fibroblasts	10	62	26	146	209	231	47	97	133	90	75	205	66	213	102	75	2	0	2	3	3	0	52	164	0	0	1	13	0	2	5	23
