# Supplementary material for: Origin and function of activated fibroblast states during zebrafish heart regeneration
Source: Nat Genet. 2022 Jul 21;54(8):1227–37. doi: 10.1038/s41588-022-01129-5 (PMC7613248; doi:10.1038/s41588-022-01129-5)
Supplement: Supplementary file 7 — Enrichment of secreted genes in all cell types (z scores). [file 41588_2022_1129_MOESM7_ESM.xlsx]

## Sheet: Control heart
Enrichment of secreted genes in all cell types (z-scores)
	B-cells	Bl.ves.EC (apnln)	Bl.ves.EC (lyve1)	Bl.ves.EC (plvapb)	Cardiomyocytes (Atrium)	Cardiomyocytes (Ventricle)	Cardiomyocytes (proliferating)	Cardiomyocytes (ttn.2)	Endocardium (Atrium)	Endocardium (Ventricle)	Endocardium (frzb)	Epicardium (Atrium)	Epicardium (Ventricle)	Fibroblasts (cfd)	Fibroblasts (col11a1a)	Fibroblasts (col12a1a)	Fibroblasts (const.)	Fibroblasts (cxcl12a)	Fibroblasts (mpeg1.1)	Fibroblasts (nppc)	Fibroblasts (spock3)	Macrophages	Monocytes	Myelin cells	Neuronal cells	Neutrophils	Perivascular cells	Proliferating cells	Smooth muscle cells	T-cells	Valve fibroblasts
selenop	-0.4555776	-0.44251516	7.449108	1.3245292	-0.266461	-0.31503567	-0.37207958	-0.10442615	-0.077201866	0.08823236	-0.069752626	0.89109206	0.93398225	1.5818499	4.025577	1.1732731	0.9864312	1.667154	0.28015766	-0.21059473	0.4400655	0.033415064	-0.23754987	-0.3096365	-0.43997002	-0.4680764	1.3479904	0.5066988	0.09408549	-0.45782608	-0.099627085
flt4	-0.030017378	-0.030017473	6.7275534	0.21273237	-0.00739554	-0.03001658	-0.030017383	-0.030017719	-0.015033482	-0.008054112	-0.0032858478	0.09450746	0.13584548	-0.030017378	-0.030017387	-0.030017389	-0.012169956	-0.030017378	-0.030017389	-0.030017389	-0.030017382	-0.030017752	-0.030017378	-0.03001738	-0.030017387	-0.03001738	-0.03001738	-0.030017382	-0.03001779	-0.030017698	-0.030017378
podn	-0.04226783	-0.042267818	4.718823	-0.04226783	-0.04226721	-0.042267196	-0.042267915	-0.04226799	-0.041638304	-0.03210821	-0.035156313	-0.042267844	0.0037040934	0.14772087	-0.042267907	-0.04226791	0.35175362	1.3780915	-0.04226791	-0.04226791	-0.042267915	-0.04226769	-0.042267833	-0.042267915	-0.042267907	-0.042267915	-0.042267866	1.1938803	-0.042267382	-0.042268172	-0.042267825
igf2a	0.12792437	0.19104075	4.2140207	-0.0042064493	-0.017703123	-0.017703172	-0.017702876	-0.017702952	-0.012948148	-0.016696976	-0.017702984	-0.017702844	-0.017702863	0.33243558	-0.017702876	-0.017702876	-0.017702797	0.082702525	-0.017702876	-0.017702876	-0.017702876	-0.015360593	-0.017702837	-0.017702876	-0.017702876	-0.017702876	-0.017702859	-0.017702876	-0.017702715	-0.017702995	-0.017702833
olfm2b	-0.020330666	-0.020330569	2.9472952	1.4049784	-0.020331344	-0.020331398	-0.020330658	-0.02033048	-0.019655434	-0.012388837	-0.020330496	-0.020330666	-0.020330664	-0.020330666	-0.020330658	-0.020330658	-0.02033047	-0.020330666	-0.020330658	-0.020330658	-0.02033066	-0.020330466	-0.020330666	-0.020330662	-0.020330658	-0.020330662	-0.020330664	-0.02033066	-0.020330885	-0.020330487	-0.020330645
adgre5b.2	-0.025064303	-0.025064373	2.842628	0.68508756	-0.02506337	-0.025063325	-0.025064297	-0.025064435	-0.004609817	-0.0056296038	-0.025064422	-0.025064284	-0.02506432	-0.025064297	-0.0250643	-0.025064303	0.037785873	-0.025064291	-0.025064303	-0.025064303	-0.025064295	-0.025064422	-0.025064288	-0.025064293	-0.0250643	-0.025064293	-0.02506432	-0.025064295	-0.025063742	0.03220939	-0.025064325
csf1b	-0.008564107	-0.0085640745	2.720578	0.0719568	-0.008564005	-0.008564004	-0.008564099	-0.008564023	-0.008564001	-0.008564004	0.040662512	-0.008564104	-0.008564097	-0.008564102	-0.008564099	-0.008564099	-0.008564019	-0.008564103	-0.008564099	-0.008564099	-0.008564099	-0.008564016	-0.008564107	-0.008564096	-0.008564099	-0.008564096	-0.008564098	-0.008564099	-0.008564008	-0.008564028	-0.008564108
hapln3	-0.06827062	-0.06827037	2.2436023	-0.042854648	-0.05340468	-0.068268746	-0.06827055	-0.012311378	0.09636729	0.028879507	0.052667245	-0.031829856	0.08209855	-0.06827059	-0.06827054	-0.06827054	-0.046739347	-0.068270594	-0.06827054	-0.06827054	-0.06827056	-0.06579667	-0.06827062	-0.068270534	-0.06827054	-0.068270534	-0.06827055	0.8371476	-0.031142056	-0.06827081	-0.06827063
lgi2a	-0.010891921	-0.010891918	2.1914735	-0.010891921	-0.0108923735	-0.010892296	-0.01089193	-0.010891916	0.015594042	-0.010892309	-0.010891916	-0.010891923	-0.010891928	-0.010891925	-0.010891932	-0.010891931	-0.010891916	-0.010891924	-0.010891931	-0.010891931	-0.010891931	-0.010891916	-0.010891921	-0.010891935	-0.010891932	-0.010891936	-0.010891927	-0.01089193	-0.010892181	-0.010891916	-0.01089192
sema3d	-0.033181548	-0.03318147	2.0526385	-0.033181556	-0.033180732	-0.033180706	-0.033181522	-0.03318176	-0.029903797	-0.03318071	0.016251571	0.34865436	0.05082154	0.6539769	-0.033181526	-0.033181522	0.25125217	-0.033181485	-0.033181522	-0.033181522	-0.033181533	-0.033181377	-0.03318154	-0.033181537	-0.033181526	-0.033181537	-0.03318151	0.98285747	0.024205597	-0.033181697	-0.033181567
cxcl12a	-0.070989914	-0.085079305	15.52213	-0.055726897	-0.079015695	-0.08019879	-0.08507954	-0.084102854	-0.08451219	-0.082593076	-0.044188764	-0.06476612	0.3107697	1.3083049	-0.08507953	-0.085079536	-0.041246038	2.211362	0.8502236	-0.085079536	-0.059524383	-0.066539265	-0.07526259	-0.062181987	-0.08507953	-0.0850795	0.1036789	1.2482234	0.13517603	-0.082890734	-0.07576199
fgl2a	-0.24938457	4.177369	1.8261621	-0.25347212	-0.26808724	-0.27019152	-0.27649954	-0.2621132	-0.116837755	0.14869809	-0.23102541	-0.14164384	-0.09562556	-0.095998496	1.0455881	-0.20217654	-0.10876137	-0.19735602	0.24170716	-0.084743425	-0.1388026	1.2909539	0.2759607	-0.27649966	-0.27649957	-0.27649966	-0.24366803	0.06863809	-0.23246668	-0.22333649	-0.22949435
thsd7aa	-0.016638203	-0.016638236	1.3502313	0.33439842	-0.016638549	-0.016638612	-0.01663816	-0.016638028	-0.015793944	0.006960908	-0.016638113	-0.016638169	-0.01663816	-0.01663816	-0.01663816	-0.01663816	0.03533531	-0.01663816	-0.01663816	-0.01663816	-0.01663816	-0.01663797	-0.016638195	2.7331188	-0.01663816	-0.01663816	-0.01663816	-0.01663816	-0.016638013	-0.016638063	-0.016638212
mmp9	-0.03080703	-0.03080713	1.1510184	-0.030807028	-0.030807454	-0.030807456	-0.03080707	-0.024478784	-0.028092604	-0.030807456	-0.030807318	-0.030807033	-0.030807044	-0.030807035	-0.030807067	-0.030807065	-0.024796076	-0.030807035	-0.030807065	-0.030807065	-0.030807072	0.010041413	-0.03080703	-0.030807067	-0.030807067	13.099466	-0.030807042	-0.030807072	-0.030807436	0.05047201	-0.030807028
igfbp5b	-0.095064744	-0.10510013	0.7532662	-0.064048745	-0.09434774	-0.047734227	-0.10510004	-0.083149984	-0.1016435	-0.09955099	0.16529694	0.6804502	3.3118446	0.1825388	-0.10510004	-0.10510004	0.29847476	0.04618697	0.98063743	-0.10510004	0.22882107	-0.10089553	-0.10509999	0.12809151	-0.026275773	-0.105100095	0.37869477	-0.10510005	-0.054662317	-0.09554286	3.8185687
pdgfd	-0.03974925	2.0974834	0.7333244	0.13245171	-0.039749153	-0.039749153	-0.039749302	-0.032345586	-0.03269366	-0.036285333	0.006396115	-0.016061425	-0.00024635752	-0.03974932	-0.039749302	-0.0397493	-0.022608804	-0.03974931	-0.0397493	-0.0397493	0.07045714	-0.03974916	-0.039749257	-0.0397493	-0.039749302	-0.039749295	-0.039749324	-0.039749306	-0.034026198	-0.039749168	-0.039749235
vwf	-0.27492923	-0.26371622	0.70785666	-0.2298704	-0.2630678	-0.2692135	-0.27983025	-0.24474818	0.23662783	0.21945652	2.6574233	-0.27983052	-0.27983025	-0.27983046	-0.27983022	-0.27983022	-0.2662478	-0.2798305	-0.27983022	0.1679829	-0.14026025	-0.2475679	-0.2643952	-0.27983007	-0.27983022	-0.27983007	-0.27983028	0.3226022	-0.272252	-0.2749116	-0.2798307
anxa1a	-0.45842358	-0.45823327	0.66790736	-0.15133674	-0.43570852	-0.43485385	-0.38165715	-0.4710675	-0.13123196	0.1031713	0.33957884	3.0285585	1.1286422	0.25512728	-0.4956396	0.31039372	0.95657223	-0.054198865	1.2755175	0.15240906	0.8082591	-0.3178975	-0.4331252	-0.16042513	-0.47910732	-0.3426807	-0.2956265	-0.3077467	1.2613324	-0.3882477	0.38560662
vwa1	-0.09793489	-0.09793481	0.6268763	1.1898403	-0.097933434	-0.09793329	-0.09793497	-0.096179545	-0.09253442	-0.017639479	0.17525847	-0.05302386	0.24901347	-0.05515098	-0.097934976	0.5966439	0.9765374	0.059076797	0.19536223	2.8015237	0.26071972	-0.07595005	-0.0979349	2.6665804	-0.097934976	-0.09793497	-0.09793508	-0.0031803022	-0.09616331	-0.09793554	-0.05821299
itih5	-0.064667955	-0.06466809	0.5441301	0.05405234	-0.064667	-0.064666994	-0.06466805	-0.061043587	-0.06425696	-0.06279671	-0.056074724	-0.045256775	-0.015249999	0.99932444	-0.06466805	-0.06466805	0.7788166	0.033328347	-0.06466805	-0.06466805	0.36665303	-0.045487035	-0.06466798	1.4107581	-0.06466805	-0.06466804	2.1586664	-0.06466805	-0.049963906	-0.064667664	-0.064667925
ppiaa	0.9583057	-0.29982343	0.54053754	0.5074517	-0.5655332	-0.6166866	-0.59378636	-0.5360182	-0.13096566	0.24930336	0.20284593	0.9299445	0.78091973	0.4492754	0.95953786	1.1053271	0.5801736	0.7494489	0.6151017	0.20256053	0.35833117	0.86028063	2.7821805	-0.20053257	0.77113587	1.1713699	-0.027451903	0.27286333	0.10553647	0.90669864	0.25872478
lepr	-0.063529335	0.19762373	0.48154065	0.3321991	-0.015602731	-0.041262288	2.6031494	0.05346766	-0.045675006	-0.03185311	0.10923623	-0.024916952	-0.063529484	0.052380558	-0.06352946	-0.06352946	0.1732516	-0.028588813	-0.06352946	-0.06352946	-0.063529484	-0.050554212	-0.036193736	0.22935672	0.6311678	-0.063529484	0.20751217	-0.06352948	0.03214787	-0.063529745	0.15315674
man2b2	-0.05295401	0.1044345	0.46194378	0.0057923077	-0.04448782	-0.047638617	-0.052953973	-0.0030866489	-0.0019222436	-0.0071880855	0.017943705	-0.052954063	0.013071556	0.082999244	-0.052953977	-0.05295398	0.04364035	-0.0031257381	0.59358186	-0.05295398	-0.05295397	0.17345995	0.17199133	-0.052953966	6.9489083	-0.052953966	-0.052953977	-0.05295397	-0.019116212	-0.05295429	0.00612618
anxa2a	-0.5212056	-0.5015516	0.45705682	0.065734155	-0.46948615	-0.41972575	-0.41022316	-0.46257064	-0.18436918	0.49430776	0.7130242	3.5157824	1.5839015	0.8956147	0.87040424	0.96457344	1.9050556	0.23541696	1.4775393	1.9642717	1.7429005	-0.38522497	-0.5152216	-0.44622716	-0.3936349	-0.529585	-0.45132262	-0.010268349	0.14689833	-0.5047073	0.20412016
fstl1b	-0.3342488	-0.3261422	0.43420064	0.22867052	-0.3377262	-0.34102947	-0.37462234	-0.094324745	0.05195336	0.5030096	0.09671018	0.3252224	0.549526	0.62604225	2.3065689	0.793984	0.53222877	0.24999222	0.3395817	0.7259328	0.17940167	-0.33161294	-0.37129974	-0.11249376	-0.28211385	-0.37462234	0.8958332	0.714985	0.14478907	-0.35567936	-0.087262355
f3b	-0.26386565	-0.28221136	0.41081193	-0.23947354	-0.24268696	-0.24544704	-0.2899893	0.12179572	0.12280131	-0.013465999	-0.23842154	1.1476436	0.33081126	1.2828543	0.7213566	1.6044573	1.3253071	0.3605654	2.4641542	-0.11471725	0.87258124	-0.24266095	-0.274469	0.08323514	-0.21196112	-0.28998938	0.20120797	0.28252706	-0.19598962	-0.2740617	0.73008525
col27a1b	-0.06175901	-0.06175922	0.31291845	-0.06175901	-0.043725207	-0.061757263	-0.06175906	-0.04789558	0.01666908	-0.007923126	-0.057259675	0.15836097	-0.061759032	0.2880999	-0.061759062	1.645118	0.3610315	0.12698938	2.583625	-0.06175906	-0.061759077	-0.046700228	-0.06175901	-0.061759073	-0.061759062	-0.06175907	0.46743494	-0.06175907	-0.039409198	-0.06175965	0.14417869
rca2.2	-0.03511094	-0.035110794	0.30689052	2.3413627	-0.03511051	-0.035110507	-0.0351109	-0.035110585	-0.033541657	-0.016532497	0.15870896	-0.035110936	-0.035110928	-0.035110936	-0.035110902	-0.035110902	-0.035110567	-0.035110936	-0.035110902	-0.035110902	-0.035110895	0.041369095	-0.03511094	-0.03511091	-0.035110902	-0.03511091	-0.035110928	-0.0351109	-0.02804847	-0.035110604	0.017836299
inhbaa	-0.08472497	0.35529128	0.2610021	2.529458	-0.1103322	-0.110331595	-0.110332616	-0.10729458	-0.09736591	0.19578077	-0.10952248	-0.11033254	-0.07231189	0.052009743	-0.110332616	0.03169816	0.12541008	-0.06996164	0.031902168	-0.110332616	-0.11033264	0.033680167	-0.11033253	-0.11033267	-0.11033262	0.39078674	0.33382612	-0.11033262	0.019852677	-0.11033362	-0.06265562
fgf18a	-0.04141667	-0.041416857	0.257702	-0.041416675	-0.041418098	-0.027055277	-0.041416723	-0.041416463	-0.015646365	0.021637438	-0.013329209	0.25775012	0.10515383	0.1577552	-0.041416723	0.5247109	0.2882779	-0.041416686	0.28057468	-0.041416723	2.1782355	-0.032454144	-0.04141667	-0.04141673	-0.041416723	-0.041416734	-0.0414167	0.72187954	-0.041417222	-0.04141651	-0.041416716
si:ch211-132p1.3	0.03655112	0.15795743	0.251179	-0.019553257	-0.22980762	-0.23012656	-0.2645426	-0.163407	0.08931947	0.12689395	0.08759759	0.012367063	0.4645732	2.1356058	-0.26454264	0.62909997	0.4872388	0.29152748	-0.113552384	0.49149832	0.085354984	-0.015212716	0.0012763839	0.22182994	0.8826908	-0.04464903	-0.15747544	-0.10346499	-0.16707735	0.132936	-0.12500522
slit3	-0.12183762	-0.052293457	0.16723378	-0.098669216	-0.10304879	-0.10259124	-0.121837735	-0.022671921	0.021327011	0.07630595	0.16494763	0.0407089	1.2683508	0.6458493	7.12818	-0.121837735	0.016935062	-0.09192536	0.3384809	-0.121837735	-0.013370257	-0.11149894	-0.12183762	-0.12183767	0.2510683	-0.12183767	-0.12183764	0.0021909873	0.16511317	-0.11121639	-0.044510953
proca1	-0.013919135	-0.01391916	0.16286094	-0.013919134	-0.013919531	-0.013919548	-0.013919156	-0.0139190955	-0.0069224723	0.002710321	-0.01391918	-0.013919141	-0.013919161	-0.013919147	-0.013919154	-0.013919153	-0.01391907	-0.013919145	-0.013919153	-0.013919153	-0.013919153	-0.013919144	-0.013919136	5.809654	-0.013919154	-0.013919152	-0.013919158	-0.013919155	-0.009689283	-0.013919131	-0.013919132
isg15	0.44127887	0.3221143	0.152433	0.15757369	-0.1079727	-0.09786941	-0.13115409	-0.11026986	-0.06641711	-0.026554413	-0.026545564	0.050075267	0.050572306	1.4653989	-0.13115412	2.4299812	0.16642696	-0.028584033	0.4942619	-0.13115412	0.017261036	0.16409834	-0.06798457	-0.022304306	2.4505677	-0.13115408	0.027530361	0.08951553	-0.095657706	0.6789101	-0.092351615
pdgfbb	-0.08437915	-0.08437917	0.14593509	4.491757	-0.08025111	-0.06553261	-0.08437907	-0.07157092	-0.068514206	-0.064466335	0.61510843	-0.08437913	-0.084379084	-0.07168916	-0.084379055	-0.08437906	-0.023254035	-0.08437912	-0.08437906	-0.08437906	-0.08437906	-0.07059436	-0.084379144	4.315959	-0.084379055	-0.084379025	0.29835165	-0.08437907	-0.081668414	-0.03943048	-0.08437915
pam	-0.13833284	-0.14814244	0.1403864	0.010599093	-0.11040031	-0.15213342	-0.16691215	0.13591325	0.02349358	0.20626661	0.03682466	0.03508449	0.028763343	0.01714681	-0.16691217	-0.16691218	0.007832245	0.066650845	-0.0786352	-0.07437437	-0.12771854	-0.10519821	-0.12959868	-0.16691212	7.58787	-0.082616106	0.1816924	0.25464168	0.03732364	-0.020293938	-0.038069542
col5a1	-0.23320891	-0.22538745	0.13968809	-0.12392094	-0.22508492	-0.2172426	-0.23595089	-0.22116904	-0.06636314	0.20701145	0.3965406	0.3212868	0.9755114	0.8120828	2.0542147	1.8235762	1.2640312	0.6765515	0.50603855	0.83544815	1.7492386	-0.22233258	-0.22999027	-0.08008154	-0.17705329	-0.23595087	1.1297939	0.1644646	-0.16515566	-0.20723459	0.16142413
ctsd	-0.16273092	-0.13251992	0.12158524	-0.041149363	-0.14792871	-0.15099263	-0.17522533	-0.046323214	-0.12828426	-0.095902555	-0.14099947	-0.13631661	-0.16508843	-0.14213477	-0.17522533	-0.17522535	-0.14248584	-0.16109782	0.27241862	-0.03793311	-0.076990545	2.0944993	0.1388698	0.011637029	1.3160907	-0.12626117	-0.13879539	-0.12590133	-0.12834223	-0.14542343	-0.15396713
creg2	-0.22756921	-0.15584393	0.107943185	0.039230295	-0.18288787	-0.21537292	-0.2526045	-0.041718733	0.12730849	0.11344706	0.12511608	0.3368615	0.4790974	0.71776855	3.3855898	0.25660074	0.26693514	0.28391084	0.056083187	-0.2526045	0.3148353	-0.18385768	-0.22665477	0.36419076	-0.065473296	-0.19090955	0.13678563	0.12931615	0.10155568	-0.24431446	0.037148476
dkk3b	-0.1088146	-0.1313295	0.09606078	0.25069934	-0.12591173	-0.1175318	-0.1541488	-0.14981185	-0.14744483	-0.13318352	-0.08751075	3.883211	3.4469125	0.26821023	-0.15414879	0.38227972	0.9163219	0.9268724	2.1252754	-0.1541488	1.9314116	-0.15071486	-0.13732809	-0.15414873	-0.15414879	-0.15414873	-0.15414882	-0.09928812	0.17616577	-0.1254965	0.25011078
hyal3	-0.032248817	-0.032248765	0.079171866	-0.032248825	-0.005998525	-0.032249328	-0.03224876	-0.011740374	-0.01273461	-0.01718235	0.00931786	-0.03224875	0.024111722	0.25178108	-0.032248758	-0.03224876	0.031758036	-0.03224874	-0.03224876	-0.03224876	-0.03224875	0.008713947	-0.032248806	-0.032248747	-0.032248758	3.017027	-0.032248743	-0.032248754	-0.004535895	0.114062935	0.017284932
p4hb	0.16012499	-0.19473413	0.07452875	-0.05909786	-0.1827708	-0.12143095	-0.30474427	-0.0056067393	-0.07454991	0.14166996	-0.01980967	0.569045	0.16645032	0.5291138	3.3933382	0.013901982	0.3085655	0.6629375	-0.16510049	0.0017713122	0.011861699	0.11997387	0.29765332	-0.025959622	0.028125966	-0.17857961	-0.002131009	0.45445678	0.058737874	-0.07848984	0.32925162
nrp2a	-0.042502858	-0.04250266	0.06250332	0.100433506	-0.042503264	-0.020346748	-0.042502817	-0.030106038	-0.042500295	-0.04250301	0.03724003	0.5041109	0.63159424	0.3627296	-0.042502817	-0.042502817	0.21079147	0.021830872	3.1586816	-0.042502817	-0.042502813	-0.042503145	0.17771415	-0.0425028	-0.042502817	-0.042502794	-0.042502828	-0.042502817	0.05568212	-0.04250302	0.29296863
stc1	-0.09621922	-0.09621956	0.060269285	0.57671	-0.08698673	-0.087939	-0.096219294	-0.075265184	0.10894457	0.17785321	-0.093345486	-0.031892654	-0.09621919	-0.09621915	-0.09621929	-0.096219294	-0.06451445	-0.024275048	-0.096219294	0.5355093	0.14502153	-0.084990256	-0.09621915	-0.096219294	2.5099535	-0.096219294	-0.09621918	0.6118333	-0.08948795	-0.09621943	-0.08347087
ccl20b	-0.087304175	-0.06769088	0.038776334	-0.078544594	-0.07845592	-0.07250837	-0.08730424	0.023884604	-0.08508477	-0.085197404	-0.07789427	0.20583631	1.0285306	2.5340326	-0.08730426	0.05961928	0.1827719	0.33477402	0.2321461	-0.08730425	0.20038733	-0.0760377	-0.07607494	-0.08730428	-0.08730426	-0.08730429	-0.08730422	-0.08730424	0.39931044	-0.08402581	-0.0873043
ccl19a.1	-0.038883083	-0.03888314	0.03171262	-0.038883086	-0.038881496	-0.03888138	-0.03888299	-0.033268165	-0.036077183	-0.0388814	-0.037752982	-0.029161194	0.09879123	1.6010544	-0.03888299	-0.03888299	0.22364262	0.01745994	1.3363293	-0.03888299	0.16578573	0.029464222	0.032164324	4.8392453	-0.03888299	-0.038882982	-0.03888298	-0.038882986	-0.023778198	0.009661111	-0.038883097
il15	-0.2112095	-0.21120934	0.028885065	0.2578019	-0.18482482	-0.18606001	-0.21120931	-0.17766392	-0.12803206	-0.07508714	-0.08725389	0.5392457	0.32608443	0.30823067	5.258315	1.9404553	0.88757837	1.0911583	0.39549235	-0.21120933	0.21790577	-0.18737137	-0.19666652	-0.10542955	-0.21120934	-0.21120933	0.202041	-0.21120933	0.7176766	-0.21121101	-0.18318151
si:ch1073-184j22.1	-0.113005236	-0.11300528	0.022399543	-0.11300521	-0.07087241	-0.09012564	-0.11300525	-0.055304933	-0.101139344	-0.11037993	-0.09262212	1.1491874	1.3687538	0.90325433	-0.113005236	2.5552409	0.63874525	0.25731066	0.1598106	-0.11300523	0.5837553	-0.10403289	-0.11300528	0.63088185	0.108004056	0.0596239	-0.11300524	-0.11300524	0.15984035	-0.04709516	1.0561565
si:ch1073-459j12.1	-0.12433471	-0.14070162	0.0063269227	-0.14070186	-0.13551934	-0.13049811	-0.14070225	-0.13435106	-0.13458526	-0.1375665	-0.13843334	2.1676433	3.0470545	5.4641237	-0.14070225	2.4969385	1.1322556	2.2999377	0.25937808	-0.08012881	0.44346932	-0.14070138	-0.14070193	-0.14070225	-0.14070225	-0.14070225	0.067896746	-0.14070225	-0.088097036	-0.12681109	0.021540295
rbp4	-0.40812454	-0.4025639	-0.3971948	-0.37371224	-0.39872077	-0.39733216	-0.32984343	-0.39699155	0.2431123	-0.22961421	-0.23909663	2.0484998	3.4330757	4.8185453	0.25254023	0.60127914	1.2143508	3.6111975	1.1610103	-0.3868549	0.8629614	-0.39641792	-0.4173328	-0.4157733	-0.4215595	-0.41354728	0.23409157	0.046233818	0.33686182	-0.40952563	0.58681035
nppa	-0.24063051	-0.25902796	-0.27419227	-0.25682172	0.55069715	-0.13621502	-0.008040907	2.8111784	-0.20181553	-0.26444983	-0.28793287	-0.27552408	-0.2769936	-0.28546837	-0.30481762	-0.280778	-0.24697058	-0.27555245	-0.27306283	-0.30481765	-0.2530832	-0.24699302	-0.26324648	-0.22975957	-0.30481762	-0.29797438	-0.28318915	-0.2935365	-0.27948818	-0.24549682	-0.28329828
nppb	-0.22231005	-0.23214456	-0.26115084	-0.24695799	0.11713887	-0.1506776	-0.1805695	3.345172	-0.10773016	-0.2196262	-0.23880501	-0.25466508	-0.254141	-0.25147262	-0.26983052	-0.24025702	-0.22779754	-0.23917194	-0.20765352	-0.17860937	-0.24227819	-0.22134525	-0.229788	-0.15072188	-0.26403373	-0.2698306	-0.23042612	-0.2501778	-0.25069684	-0.21662037	-0.26378614
pcolcea	-0.23632972	-0.22997409	-0.24381207	-0.15890609	-0.16039298	-0.19003284	-0.024664795	-0.091075644	-0.24202786	-0.22872874	-0.20940459	0.45035532	0.09329195	4.7458315	-0.24722864	0.6648956	0.6272073	2.6789126	0.3818909	-0.24722864	0.0846309	-0.22928345	-0.22877516	-0.24722865	-0.24722865	-0.24722865	-0.24722865	-0.24722865	1.0746335	-0.2321003	0.6490117
col1a1b	-0.31884772	-0.28847936	-0.23044996	-0.28647628	-0.31370354	-0.30946767	-0.18922481	-0.27658677	0.052858077	0.023942897	0.29221702	1.1555476	1.4556619	2.8315108	2.0998785	3.1765585	1.5452486	0.9183512	0.7603618	0.09357099	1.0341978	-0.28918213	-0.32261866	-0.1491007	-0.33396623	-0.33396623	0.3417316	0.113583244	-0.0068992553	-0.32129422	0.06982725
nppc	-0.21059068	-0.21059088	-0.20058337	-0.2060313	-0.20626707	-0.20577452	-0.21059093	-0.16932502	0.4108722	0.17585544	0.16621289	-0.20020004	-0.18612112	-0.13354792	-0.21059096	-0.21059096	-0.18023612	-0.20789301	-0.21059096	3.4993303	-0.10456833	-0.2022081	-0.21059069	-0.21059088	0.97349167	-0.21059088	-0.19991396	-0.034413427	-0.15407337	-0.20859925	-0.1840769
serpine1	-0.27627325	0.26458582	-0.2001013	-0.112404406	-0.26867586	-0.26732334	-0.2793569	-0.2391624	0.15257077	0.08785973	0.52381474	-0.053277645	-0.1889428	0.04443462	-0.27935684	2.28732	0.2430916	-0.13492014	-0.060322776	3.8033426	0.118586086	-0.18438314	-0.2754788	-0.23570283	-0.26116326	-0.27935693	2.0001988	-0.08832811	0.26832828	-0.26106772	-0.0528231
f3a	-0.2500638	-0.22067107	-0.1938215	-0.07623885	-0.24650916	-0.24636783	-0.25006363	-0.23253815	-0.036199402	-0.1624204	-0.1713173	0.08783216	-0.16926579	0.14882459	3.2542806	-0.12709332	0.08172287	-0.22138065	-0.06639416	-0.20432205	0.10728533	-0.2272372	-0.25006372	-0.2500636	-0.25006363	-0.2500636	0.8947567	-0.25006357	1.5406951	-0.250062	-0.2023813
col6a2	-0.1924346	-0.18875737	-0.19243461	-0.062321477	-0.18510857	-0.17740892	0.17940685	-0.15879324	0.017079592	0.22691423	-0.080130264	0.5830644	0.4088078	0.9000917	10.254348	2.1184175	0.8528041	0.38079724	0.12432255	-0.06697011	0.4500449	-0.18190481	-0.19243446	-0.19243468	-0.19243464	-0.19243468	0.8049513	0.072348915	-0.11934538	-0.1924344	-0.16118972
igfbp2a	-0.19093534	-0.18492725	-0.19093516	-0.17849362	-0.16815743	-0.18373567	-0.19093522	-0.14685172	0.27951744	-0.08995503	-0.17761849	2.4828343	2.188848	1.0188375	-0.19093525	-0.19093525	0.2976604	0.888978	0.43894914	-0.19093525	0.42872766	-0.15851945	-0.1909352	-0.19093518	-0.19093525	-0.19093518	0.84700316	-0.011356297	-0.14775458	-0.19093439	-0.19093558
mfap5	-0.19715838	-0.19624607	-0.18539552	-0.15924737	-0.18895954	-0.18772443	-0.20035483	-0.19375397	-0.19740322	-0.17079298	-0.18179704	0.90221226	1.371642	5.775395	1.2551813	0.61757886	1.853287	1.470667	1.1852463	-0.1711479	0.8503163	-0.18804301	-0.20035517	0.069082014	-0.20035484	-0.20035493	0.81528056	-0.19246952	0.15492836	-0.19715548	-0.1164831
apof	-0.24403355	-0.2389159	-0.1822368	-0.2166492	-0.2345939	-0.23962864	-0.2108176	-0.21427092	0.22846162	0.49853015	-0.09713046	-0.24403346	-0.13957231	-0.04504099	2.9728725	0.33797833	0.1764445	0.018436195	-0.2440333	0.045858078	0.065439194	-0.23135376	-0.24403353	-0.24403328	-0.24403329	-0.24403326	-0.03955973	0.8346126	-0.20067553	-0.2281476	-0.06034498
c1qc	-0.11538336	-0.17485364	-0.17586221	-0.1623045	-0.16335426	-0.16550082	-0.17586209	-0.1656024	-0.17218299	-0.17129715	-0.174857	-0.17586197	-0.17586224	-0.1758621	-0.17586212	-0.1758621	-0.17547858	-0.17586204	0.9080827	-0.1758621	-0.1758621	2.8294835	-0.11097727	-0.17586216	-0.17586212	-0.17586218	-0.17586224	-0.17586209	-0.16877565	-0.17471261	-0.17586173
olfml3b	-0.15335214	-0.1652309	-0.16523169	-0.07298575	-0.14509739	-0.14913729	-0.16523169	-0.15506062	-0.15622146	-0.16249956	-0.13801342	1.6143135	1.6139523	3.7960227	-0.16523167	2.7352662	1.7124934	1.1701317	2.0864248	-0.16523169	1.224858	-0.16182655	-0.16523169	-0.16523169	-0.16523167	-0.16523169	-0.12872675	-0.16523169	-0.010028348	-0.16220607	0.026276723
lygl1	-0.10937219	-0.20847805	-0.1578936	-0.16505006	-0.18697155	-0.19448312	-0.20847844	-0.17489493	-0.12871376	-0.12422821	-0.14021109	-0.03471447	-0.10987653	-0.012131558	-0.2084784	-0.101406544	-0.09600694	-0.105171025	0.525969	-0.0699184	-0.12952904	2.4526198	0.7735798	-0.15854079	-0.2084784	-0.14116272	-0.17092271	-0.045712054	-0.1687987	-0.19628115	-0.17482494
frzb	-0.13496332	-0.15634066	-0.1563405	-0.14841343	-0.15191746	-0.14847623	-0.15634039	-0.14316356	-0.118827544	-0.113457344	1.5278198	1.2237642	2.52959	2.5750093	-0.1563404	-0.1563404	0.8166639	0.04691706	0.8428447	-0.1563404	0.82265383	-0.13672191	-0.15634018	-0.15634045	-0.1563404	-0.15634045	0.044293996	-0.09663593	-0.10042314	-0.15012902	-0.016098944
c1qa	-0.12892893	-0.13377152	-0.1542922	-0.123021215	-0.1487673	-0.14979452	-0.15429226	-0.14941463	-0.150027	-0.15286645	-0.1542914	-0.15429235	-0.15429217	-0.1542922	-0.15429226	-0.15429224	-0.14551555	-0.14971295	0.6377471	-0.15429224	-0.15429229	2.506598	-0.15429252	-0.15429224	-0.15429226	-0.15429223	-0.095345855	-0.15429227	-0.15112598	-0.14857297	-0.15429261
sftpbb	0.23123184	-0.1495475	-0.14954713	-0.14954746	-0.14954326	-0.14466298	-0.14954719	-0.14789407	-0.14650342	-0.14816283	-0.14954609	-0.1298866	-0.14712177	-0.14381619	-0.1495472	-0.1495472	-0.14556977	-0.14954737	0.23193118	-0.1495472	-0.14954716	1.5830905	5.4144106	-0.14954714	1.2336717	-0.14954714	-0.14954728	-0.14954717	-0.1457332	-0.013103612	-0.14954746
tnfaip6	-0.14155461	-0.13488036	-0.1490842	-0.11456045	-0.1434024	-0.1415442	-0.1490843	-0.10202611	-0.11405478	-0.13953061	-0.08784204	0.55387443	0.23459812	0.8536382	-0.14908428	0.1779236	0.28375745	1.1083885	0.14297996	-0.14908428	0.10131696	-0.14560321	-0.13315786	-0.14908424	-0.14908428	-0.14908424	-0.05897473	-0.1490843	0.37584332	-0.14759682	4.9853954
mmp2	-0.2818233	-0.2586628	-0.14533211	-0.19286771	-0.25593716	-0.25086805	-0.1266127	-0.2581085	-0.13646215	-0.16935988	-0.10957485	3.9459155	3.8251452	1.5201198	-0.28182378	1.5305564	1.7599483	0.9587449	1.921039	-0.032652546	1.1923047	-0.25358427	-0.2818234	0.057518844	-0.28182378	-0.28182384	0.5328897	0.013381112	0.20448783	-0.27034205	1.0289043
dcn	-0.22330447	-0.19345024	-0.14268416	-0.15858757	-0.20906001	-0.21268928	-0.22330421	-0.20973411	-0.18326008	-0.08253641	-0.019697512	0.6652389	0.96441364	4.80593	-0.22330418	1.4373121	2.237396	1.7508917	1.9270011	-0.18582626	1.0246946	-0.20807879	-0.20609623	-0.22330423	-0.19434111	-0.22330423	0.1758679	-0.15664975	-0.20011169	-0.22138715	0.81034356
serpine2	0.40899765	0.04270698	-0.13829492	0.09417275	-0.18289782	-0.17685318	-0.19069356	-0.18011603	-0.11139271	0.040679704	-0.032372143	-0.01431653	0.1712275	1.1245592	-0.19069354	0.59701866	0.66116124	0.441038	1.1672765	0.2959417	0.18395163	-0.069869295	-0.006319369	0.22264042	5.4013495	0.3647824	0.2241557	-0.19069356	0.18893416	0.3572134	-0.020224912
manf	1.055964	-0.035513587	-0.13626172	-0.01677776	-0.25663665	-0.27326304	-0.29396528	-0.20823492	0.058818437	0.11096999	0.02395506	0.008805066	0.0014354722	0.18890212	3.8181806	0.07008098	0.07758569	0.29662412	0.02764676	0.45606607	0.23830757	0.54346204	0.8233867	-0.2939653	0.15957487	0.31710154	0.07485512	0.6715379	-0.024957163	-0.009131707	0.11984844
serpina10a	-0.28733674	-0.18412368	-0.13117659	0.06869641	-0.22262245	-0.2563629	0.2639221	-0.06853923	0.0035814792	0.17702205	0.1371888	0.4865857	0.32354814	0.7956065	-0.29547808	1.068113	0.63116014	0.5281984	0.31608903	-0.29547808	0.039017655	-0.2412186	-0.29547852	0.8998817	2.302689	-0.29547796	0.51805085	0.46450788	0.22679985	-0.26499057	0.1230962
col4a1	-0.11133231	0.019557847	-0.1311615	0.98680526	-0.17099743	-0.16081795	-0.17405799	-0.11436134	0.044213142	0.20990057	0.025583453	-0.1396839	-0.00798166	-0.05664092	-0.17405802	1.0333256	0.40337357	0.48594478	0.0129614705	0.29269445	0.10501848	-0.1589582	-0.17405842	0.9247783	-0.069831595	-0.17405798	2.8216918	0.14370437	-0.15926076	-0.15969665	-0.08758234
dpt	-0.15064758	-0.14555822	-0.12986319	-0.12109959	-0.13722579	-0.1412143	-0.15064718	-0.13508375	-0.14854427	-0.14793776	-0.14876153	-0.04102088	-0.04946385	3.939721	2.1737373	2.3494246	2.0225682	1.5312074	1.1889417	-0.15064718	0.668689	-0.1454349	-0.15064754	-0.15064718	-0.1506472	-0.15064718	-0.12495265	-0.15064718	-0.113154575	-0.14780137	-0.108427934
cemip	-0.15717363	-0.16224778	-0.12672178	-0.15749757	-0.1465296	-0.15344498	-0.16224834	-0.11313131	0.014166431	0.2890662	-0.15298936	1.0556322	1.228637	0.23666383	-0.16224833	0.5464737	0.28779915	2.8040252	0.44520998	0.029165005	0.42291686	-0.14747107	-0.1622485	-0.16224828	0.4257303	-0.16224827	-0.16224839	0.5368352	-0.13180631	-0.14834951	-0.16224836
c4	-0.11892711	-0.13591793	-0.12469345	-0.13591813	-0.12350016	-0.1323693	-0.13591835	-0.11022442	-0.1236418	-0.11044486	-0.11734939	0.58807486	1.742312	3.2615464	-0.13591833	2.1395352	1.3124517	4.0981193	1.0418226	-0.13591833	0.9320783	-0.12218682	-0.1359182	-0.13591832	-0.13591833	-0.13591832	-0.06281189	-0.10834659	-0.12315522	-0.13591777	-0.12786208
clu	-0.12858042	-0.12776962	-0.120650284	-0.1413001	-0.1318791	-0.13118388	-0.14129993	-0.11643362	-0.12763458	-0.13264006	0.22254121	-0.13789004	-0.043567438	5.658193	-0.1412999	0.82403463	1.0631907	4.351386	1.1950066	-0.1412999	0.3514787	-0.13864891	-0.14130008	-0.14129989	1.7030671	-0.14129989	-0.077025376	-0.14129993	-0.05238769	-0.13090675	-0.10849887
edil3a	-0.120281085	-0.089526474	-0.120280884	-0.055816185	-0.108653076	-0.10671157	-0.12028095	-0.09573545	-0.11970707	-0.11414907	-0.11278434	0.30722553	0.5361553	1.5947295	-0.12028094	2.1644182	1.3823637	0.6689521	0.9599507	-0.12028093	1.7585685	-0.113736995	-0.12028108	0.4256353	-0.12028094	-0.120280944	2.525123	-0.12028096	-0.045410875	-0.11310339	-0.099876486
apln	-0.14495903	5.9616537	-0.11584349	0.20532714	-0.08310159	-0.08603285	-0.14495921	0.041922983	-0.12828124	0.004292141	-0.11814379	-0.09522973	-0.12925678	-0.14102155	-0.14495921	-0.14495921	-0.11597081	-0.14301006	-0.14495921	0.055617124	0.10788569	-0.13531575	-0.14225142	-0.0010830583	-0.14495921	-0.14495927	-0.09955672	-0.14495921	-0.13247539	-0.13987896	-0.099231176
mdka	-0.17679548	-0.1849253	-0.11565923	-0.1650373	-0.17470135	-0.18311307	-0.1917425	-0.18399352	-0.045377873	-0.007903572	-0.06534265	0.21335442	0.26482698	0.507453	2.9077566	3.4021497	1.887385	0.6132327	0.81879324	0.100275025	1.064152	-0.1785566	-0.1917423	-0.014766877	-0.16517198	-0.19174246	0.24786194	-0.01569207	-0.18442863	-0.18625104	0.16857147
sparc	-0.34609243	-0.32374725	-0.11128341	-0.11913896	-0.34242558	-0.33564335	-0.3706418	-0.3452267	-0.16115788	-0.16007045	0.087714605	1.1855766	1.4524734	3.0973165	0.6667307	2.5521154	1.8801211	1.4637634	0.829727	-0.017668188	0.5446162	-0.33842507	-0.37314335	1.3161806	-0.38146475	-0.38146487	1.9997272	-0.07638153	0.6980155	-0.3663946	0.1557327
fn1b	-0.18173833	1.59688	-0.10858866	-0.08711418	-0.19227073	-0.1866539	-0.00767383	-0.18727748	-0.20157692	-0.19285992	-0.17909178	1.8975998	3.229683	2.5123117	0.96505016	2.1324697	1.7985718	1.3131377	2.359987	-0.2050897	0.9804197	-0.18211335	-0.20003356	-0.14661576	-0.20508972	-0.20508967	-0.16887602	-0.20508975	0.0005351563	-0.2035221	-0.10606036
gpia	-0.13588229	-0.13447505	-0.10616808	-0.07214712	0.30892336	0.11137268	-0.017796597	0.10220009	-0.1242985	-0.097688705	-0.10169529	-0.0664099	0.00034914335	-0.23660171	-0.26452267	-0.034307703	-0.1279499	-0.22231102	-0.17621191	0.13691592	0.042702198	0.019941637	0.04441599	-0.13310319	2.9119053	0.3801682	0.08653581	0.010866937	-0.08052363	0.06290781	-0.124665275
vegfaa	-0.10601158	-0.052447252	-0.1060114	0.35214496	-0.076867275	-0.06854851	-0.1060114	0.12861466	-0.092307866	-0.10122342	-0.079798885	0.20862766	0.14281571	0.23589925	-0.10601142	0.28697038	0.7977873	0.45715597	2.633716	-0.106011406	-0.07441394	-0.0848977	-0.0972879	-0.1060114	-0.10601141	-0.106011406	5.0612783	-0.106011406	-0.057485327	-0.09896345	-0.065506764
col1a2	-0.2916028	-0.25070578	-0.10527388	-0.22297318	-0.27569854	-0.27065688	-0.124395415	-0.25774226	-0.06529373	-0.00874271	0.07175862	1.3709732	1.5675237	3.5692186	1.5944221	2.032266	1.5103397	1.0685266	1.0815008	-0.2549028	1.1693465	-0.26023576	-0.2916028	-0.16338319	-0.24309814	-0.29160216	-0.07809827	0.50733155	0.15956321	-0.2734627	0.37695572
ecm1b	-0.15533967	-0.15533918	-0.102377765	-0.11833347	-0.11507874	-0.13588355	-0.15533932	0.040622804	0.08972696	0.008067483	0.038655493	2.13598	1.0249264	0.729837	-0.15533932	-0.15533932	0.36742502	0.14409772	0.9707277	0.41660884	0.3319086	-0.12992115	-0.107552215	-0.055670105	-0.15533932	-0.15533929	0.16863304	-0.10496062	-0.12503895	-0.14309187	0.008910104
postnb	-0.09430602	-0.10168491	-0.10168509	-0.07181396	-0.094817184	-0.09974558	-0.10168516	-0.09568924	-0.09540006	-0.09967054	-0.094962694	2.0022907	3.0488064	0.61413485	-0.101685144	0.12826794	1.1966032	0.36812946	1.3798289	-0.10168515	1.0642453	-0.09204842	-0.09449087	-0.10168511	-0.101685144	-0.10168511	0.01209894	-0.10168515	-0.08780115	-0.10168471	-0.08593608
ccl35.2	0.927522	-0.09942765	-0.09942723	-0.0994274	-0.093884274	-0.09132713	-0.09942725	-0.09506589	-0.09871279	-0.09431783	-0.09840938	-0.09550212	-0.09942723	-0.09942723	-0.09942726	-0.09942727	-0.095282465	-0.09942723	0.1340878	-0.09942727	-0.099427246	0.82862186	3.6192026	-0.09942724	-0.09942726	-0.09942724	-0.09942723	-0.099427246	-0.09697746	0.11869382	-0.09942747
abi3bpb	-0.07532041	-0.0988084	-0.098808765	-0.09880848	-0.0988126	-0.08845675	-0.024202768	-0.08894289	0.0136409765	0.021886136	0.06528651	-0.08669278	-0.08660893	-0.09880864	-0.098808765	-0.098808765	-0.051817704	-0.09880862	-0.098808765	-0.098808765	-0.031024227	-0.09731532	-0.09880851	-0.098808765	-0.098808765	-0.098808765	-0.098808765	-0.098808765	-0.09881108	-0.077307776	4.9885798
col18a1b	-0.11776872	-0.11776859	-0.09411294	0.10624551	-0.10873376	-0.10945423	-0.11776876	-0.10713651	-0.11155021	-0.10855046	-0.108579814	0.9800785	0.3087077	0.48128837	-0.11776876	1.0013069	1.4861522	0.8756962	0.20611157	-0.11776876	1.300601	-0.08900507	-0.117768675	0.44020575	-0.11776875	-0.11776875	2.1525245	-0.11776875	-0.10880056	-0.11776785	-0.1133409
c1qtnf2	-0.04120153	-0.08892209	-0.088921875	-0.052809004	-0.07862679	-0.08017372	-0.0889219	-0.081810996	-0.08892612	-0.08892488	-0.07944147	0.639372	0.64745224	2.2166722	-0.08892189	0.21257849	0.76087725	1.5989578	0.21874538	0.29212317	-0.009947371	-0.084148034	-0.08892175	-0.08892186	-0.08892189	-0.08892185	0.09523383	-0.0889219	0.077161334	-0.088921264	-0.08892187
cxcl14	-0.14429899	-0.14429879	-0.08744231	-0.14118375	-0.13330464	-0.13728705	-0.14429906	-0.14082162	-0.14075357	-0.14259212	-0.08743613	2.8830605	2.5724702	0.5453518	-0.14429909	0.7692123	1.1267884	0.4265325	0.7111212	-0.14429909	0.79625946	-0.12929976	-0.1391888	1.8909488	-0.14429909	-0.14429905	-0.109256014	-0.034465294	0.24328662	-0.13465771	0.015325596
f5	-0.08687763	2.5748317	-0.08687752	-0.009296917	-0.08687998	-0.086880185	-0.0868775	-0.080501035	0.102691	-0.061136033	-0.07839073	-0.0670479	-0.07086428	-0.086877495	-0.08687751	-0.08687752	-0.07955945	-0.086877525	-0.08687752	-0.08687752	-0.086877495	-0.061822254	-0.086877614	-0.086877525	-0.08687751	0.22632004	-0.08687746	0.0781267	-0.08687835	-0.086876735	-0.08687765
ntf3	-0.08274458	-0.08274458	-0.082744546	0.48167816	-0.07084332	-0.08274534	-0.08274449	0.07954517	-0.036182392	0.060530603	-0.08274459	0.24673553	0.24891505	0.0106878225	-0.082744494	-0.08274449	0.03537232	-0.082744576	-0.08274449	-0.08274449	-0.08274449	-0.07582384	-0.08274458	-0.082744524	5.9592957	-0.082744524	-0.08274456	-0.08274449	0.24647133	-0.08274437	-0.08274458
c6	-0.08106251	-0.08106243	-0.08106259	-0.07592515	-0.074849874	-0.07475689	-0.0810626	-0.075164095	-0.073500715	-0.06145206	-0.021792678	0.612349	1.6027298	2.9257984	8.438651	1.1210856	0.647581	1.2150216	-0.081062615	-0.081062615	0.33702773	-0.08106235	-0.081062526	-0.08106258	-0.081062615	-0.08106258	0.1588807	-0.08106259	-0.04204947	-0.08106236	-0.08106249
si:dkeyp-75h12.5	-0.2368436	-0.14394075	-0.074124545	0.048063885	-0.19757558	-0.19219261	-0.22472502	-0.13337077	-0.10801792	-0.072171316	-0.048985336	0.6060477	0.96111387	1.2453992	-0.2578553	0.3376326	0.6208167	0.49162644	0.4450307	-0.1129734	0.50732416	-0.22242495	-0.25785482	0.40629402	5.7919664	-0.2578554	1.190141	-0.20919228	0.72206986	-0.23305641	0.22407535
admb	-0.074115686	4.3655896	-0.07411552	-0.059376903	-0.07374866	-0.07199892	-0.07411552	-0.058338694	-0.07289908	-0.07221938	-0.07368049	-0.06721326	-0.07062131	0.037624456	-0.07411552	-0.07411552	-0.057614814	0.14263406	-0.07411552	-0.07411552	-0.07411552	-0.070749916	-0.07411568	-0.07411552	-0.07411552	-0.07411552	-0.0741156	-0.07411552	-0.015045936	-0.07162746	-0.07411569
cd40lg	-0.023834946	-0.073375106	-0.07337493	-0.0733748	-0.0733761	-0.07337628	-0.07337488	-0.062314324	-0.07172314	-0.07260899	-0.07337541	-0.07337483	-0.07337488	-0.026932333	-0.07337489	-0.07337489	-0.07337457	-0.07337484	2.146804	-0.07337489	-0.073374875	0.04815119	-0.07337481	-0.073374905	-0.07337489	-0.073374905	-0.073374875	-0.07337488	-0.064610794	1.6995608	-0.07012145
ccl25b	-0.0687646	-0.061830014	-0.07142001	-0.064372025	-0.06818754	-0.068967275	-0.07142003	-0.06972589	-0.07077944	-0.067521274	-0.06913716	-0.07142004	0.027590685	4.3150563	-0.071420036	-0.071420036	0.1721319	5.6843576	-0.018327465	-0.071420036	0.04578494	-0.067429386	-0.07141996	-0.07142003	-0.071420036	-0.07142002	0.24271066	-0.071420036	-0.008678465	-0.07005429	-0.06728848
csf1a	-0.070951454	-0.070951454	-0.07095145	-0.070951454	-0.06508552	-0.07095254	-0.070951395	-0.07095066	-0.06793278	-0.070952535	-0.0709508	0.2837228	2.7909317	0.5812355	-0.0709514	1.5682822	0.8860189	0.7654117	0.47742993	-0.0709514	0.7849464	-0.06892499	-0.070951454	-0.07095144	-0.0709514	-0.07095144	0.054795872	-0.07095142	-0.070952095	-0.0709506	-0.070951454
sfrp1a	-0.06535888	-0.06535898	-0.06535886	-0.065358885	-0.06535746	-0.06535724	-0.065358825	-0.038926877	-0.06535906	-0.065357275	-0.0653585	1.6272444	3.0841603	2.1901088	-0.06535883	0.80724394	0.36381677	1.2829634	0.45486492	-0.065358825	0.6907373	-0.06535882	-0.065358855	-0.065358855	-0.06535883	-0.065358855	-0.06535881	-0.06535884	-0.025463087	-0.06535829	-0.038106766
alkal1	-0.064848974	-0.06484919	-0.06484912	0.10171279	-0.06484978	-0.05427693	-0.06484909	-0.06484962	-0.0648498	-0.05524151	-0.042420305	-0.06484901	-0.064849086	0.39268717	-0.0648491	-0.0648491	-0.036216598	-0.06484902	-0.0648491	-0.0648491	-0.06484911	-0.04724202	-0.06484898	-0.064849116	4.3338842	-0.064849116	1.5772102	-0.0648491	0.4864115	-0.064849585	-0.06484897
bmp4	-0.0011736051	-0.0640489	-0.06404902	-0.064049	0.014394674	-0.05408528	-0.06404906	0.5971148	-0.05428773	-0.06346406	-0.032413684	-0.042094383	0.012436369	0.27120844	-0.06404906	-0.06404906	0.13218684	0.6135538	0.23630995	-0.06404906	-0.064049035	-0.054813214	-0.045279898	-0.06404903	5.4291053	-0.06404903	-0.06404907	-0.06404904	-0.05552663	-0.06404882	0.2998079
jam3a	-0.06385072	-0.06385058	-0.06385087	0.19300976	-0.021832518	0.07129203	0.025400082	0.04769748	-0.059050404	-0.039055765	-0.03654781	-0.026238887	-0.06385087	0.23725064	-0.06385086	-0.06385086	0.022845522	0.10908652	-0.06385086	-0.06385086	0.05027554	-0.062251993	-0.063850746	-0.06385087	1.1350704	-0.06385087	3.9206932	-0.063850865	0.006464174	-0.06385048	-0.022262301
vgf	-0.06368763	-0.012208904	-0.063687734	0.02703336	-0.06368916	-0.06368921	-0.06368768	-0.0553262	-0.008182349	0.06087731	0.0023590676	-0.02968134	-0.06368775	0.2871968	-0.06368768	0.60246587	0.27391416	-0.06368777	-0.06368768	-0.06368768	-0.06368768	-0.056543786	-0.06368765	-0.0636877	26.145304	-0.063687705	-0.06368776	0.7986936	-0.02040967	-0.06368731	0.048191827
sfrp1b	-0.06366699	-0.021670777	-0.06366689	-0.06366701	-0.059297055	-0.063066885	-0.06366694	-0.06231499	-0.06334349	-0.06366456	-0.05769633	0.060634617	0.008117048	6.8499045	-0.06366694	2.0135782	0.3644001	1.0222418	0.19243068	-0.06366694	-0.06366694	-0.060385626	-0.06366697	-0.063666925	-0.06366694	-0.06366692	-0.063666865	-0.06366694	-0.06318983	-0.053858206	-0.06366704
cxcl12b	-0.06238104	-0.027971087	-0.062381048	4.0359898	-0.058788244	-0.055019785	-0.06238109	-0.05503262	-0.06237868	-0.05989927	-0.05932029	-0.06238115	0.12571931	0.17388803	-0.06238109	-0.06238109	-0.048290763	-0.03395365	-0.06238109	-0.06238109	-0.062381066	-0.061862692	-0.062381063	-0.062381055	-0.06238109	-0.062381055	6.083462	-0.062381074	-0.055849254	-0.05896613	-0.053378183
cpa5	-0.062380813	-0.062381025	-0.06238086	-0.06238081	0.018644344	-0.027704164	-0.062380906	0.047362346	-0.059517045	-0.038165193	-0.03971964	-0.006854808	-0.034126673	-0.062380824	-0.062380902	0.17732006	-0.016272252	-0.062380824	-0.062380902	-0.062380906	-0.062380906	-0.030422736	-0.062380813	0.059536837	-0.062380902	6.8266873	-0.06238084	-0.062380902	-0.051805776	0.5222624	-0.06238081
nrg1	-0.06234748	-0.062347453	-0.062347595	-0.062347475	-0.062347416	-0.062347416	-0.06234758	-0.062347427	-0.051069245	-0.058977142	0.5580047	-0.062347505	-0.062347576	0.88739467	-0.062347572	-0.062347572	0.41991925	0.20138031	-0.062347572	-0.06234757	0.36687058	-0.05126649	-0.062347483	-0.06234757	4.9817467	-0.06234757	-0.06234757	-0.062347572	0.029376686	-0.06234743	-0.02379316
fstl3	-0.060514133	-0.06051427	-0.060514044	-0.048983753	-0.050037067	-0.052699	-0.06051409	-0.05953086	-0.05741054	-0.059067976	-0.060513925	-0.00213399	0.13796422	0.090306036	-0.06051409	2.7324514	0.47935703	-0.060514007	-0.060514085	-0.06051409	0.10691326	-0.060513973	-0.060514107	8.030375	-0.060514085	-0.060514074	-0.06051402	-0.060514085	-0.056093827	-0.05006395	1.319825
esm1	-0.059040938	-0.008705411	-0.05904079	2.875105	-0.059040505	-0.050631575	-0.0590408	-0.02494242	-0.055010203	-0.048563436	0.8910464	-0.059040904	-0.059040815	-0.059040878	-0.05904081	-0.05904081	-0.058245603	-0.05904089	-0.05904081	-0.05904081	-0.059040796	-0.059040874	-0.05904093	-0.059040792	-0.059040807	-0.059040792	-0.059040826	-0.059040796	-0.058835387	-0.059040368	-0.05904095
qsox1	0.06584611	-0.058874324	-0.058874603	-0.038852356	-0.033781614	-0.012687876	2.4555976	0.14193526	0.009020791	-0.022478225	-0.05214191	-0.034976404	-0.0588746	-0.058874603	-0.058874592	-0.0588746	-0.01796315	-0.058874603	-0.0588746	-0.0588746	0.06291809	0.16021314	0.071945466	-0.0588746	-0.058874596	-0.0588746	-0.0588746	0.24771859	-0.04399892	-0.033092625	-0.034923356
lum	-0.05651597	-0.05651599	-0.05651595	-0.05651596	-0.05109107	-0.056517456	-0.056515977	-0.056515645	-0.056406766	-0.056517445	-0.04595543	0.16209944	0.2114015	6.823913	-0.056515966	-0.056515966	0.114584625	0.19888498	-0.056515966	-0.056515966	0.1511528	-0.05651588	-0.05651599	-0.05651596	-0.05651597	-0.05651596	-0.056515973	-0.056515973	0.008579623	-0.05651579	0.48804206
nid2a	-0.055109028	-0.05510903	-0.05510903	-0.0374292	-0.05510991	-0.055110175	-0.055109046	-0.055109773	-0.02971261	-0.034828763	0.0763639	-0.00871202	-0.05510903	0.4706786	-0.055109054	-0.055109054	0.24598616	0.62277806	2.4907358	-0.055109054	0.36895278	-0.048879232	-0.055109028	0.1324747	-0.055109054	-0.055109035	-0.05510903	-0.055109043	0.16234219	-0.055109587	-0.055109028
ptgdsb.2	-0.042692404	-0.054969832	-0.054969963	-0.054969862	-0.05025593	-0.05039758	-0.054969963	-0.054969802	-0.05129827	-0.047455426	-0.05496981	1.0731722	3.9499028	-0.011224223	-0.054969963	-0.054969963	0.1871082	3.3447647	-0.054969963	-0.054969963	1.0335742	-0.051724974	-0.05496987	-0.054969937	-0.05496996	-0.054969937	-0.05496996	0.0019006021	-0.050200462	-0.037670083	-0.041378453
zgc:153704	-0.054035164	-0.054035176	-0.054035123	-0.05403517	-0.051336303	-0.04960466	-0.054035123	-0.053464517	-0.054032996	-0.050858133	-0.053890284	-0.05403516	-0.054035142	-0.04338606	-0.054035112	-0.05403512	-0.04648541	-0.054035157	-0.05403512	-0.05403512	0.09251625	-0.053395007	-0.046024527	0.13995954	-0.054035116	-0.054035097	-0.054035146	-0.05403512	-0.048939344	-0.054035183	5.397337
si:ch211-133n4.4	-0.21028909	-0.18836646	-0.051270396	0.042659156	-0.09185758	-0.13244727	-0.1725757	0.045501474	0.078259625	0.056468923	-0.030171894	0.2015382	0.20144343	0.8228593	3.442228	0.36994267	0.42032212	0.4409594	-0.075957745	-0.13921645	0.32046768	-0.15363261	-0.18986908	1.7164117	-0.1163553	-0.21028936	0.52323925	-0.04077416	-0.091693215	-0.21029101	0.036491595
il11b	-0.050861742	3.1160834	-0.050861765	-0.050861724	-0.050862405	-0.050862137	-0.05086176	-0.050861433	-0.050150227	-0.05066355	-0.05016225	-0.050861806	-0.050861783	-0.050861802	-0.05086175	-0.05086175	-0.03636763	-0.050861802	-0.05086175	-0.05086175	-0.050861754	-0.04186429	-0.050861776	-0.050861742	-0.050861754	-0.050861742	-0.050861787	-0.05086176	-0.04905467	0.04110164	-0.05086169
rspo1	-0.048163306	-0.04816335	-0.04816318	-0.048163313	-0.048163224	-0.04295172	-0.04816319	-0.047247346	-0.046846285	-0.04541722	-0.044530716	-0.048163265	-0.04816318	-0.04816323	-0.048163194	-0.048163198	0.0036245254	-0.048163246	-0.048163198	-0.048163198	0.017288625	-0.04816362	-0.0481633	-0.048163183	-0.048163194	-0.048163183	-0.04816318	-0.048163187	-0.046389762	-0.04816319	4.616968
sema3e	-0.046293672	-0.04629349	-0.046293642	-0.046293654	-0.046294745	-0.046294767	-0.046293624	-0.013010027	-0.046294913	-0.046294764	-0.046293374	1.3644482	0.9012211	0.0914166	-0.04629363	3.626352	0.54078066	0.019860491	0.5577805	-0.04629363	0.24945506	-0.046294205	-0.046293706	-0.04629362	1.5443528	-0.04629362	-0.046293672	-0.046293624	-0.046294555	-0.046293657	0.02734767
adam28	-0.04581312	-0.045813315	-0.045813106	-0.045813143	-0.045813683	-0.04581331	-0.045813136	-0.04581338	-0.045810957	-0.045813374	-0.03580533	-0.045813095	-0.0458131	-0.0458131	-0.04581313	-0.04581313	-0.04581359	-0.045813095	-0.04581313	-0.04581313	-0.045813132	0.62639487	-0.04581309	-0.045813117	-0.04581313	2.3678417	-0.0458131	-0.045813136	-0.04581398	0.06001931	-0.04581318
angptl7	-0.045146517	-0.045146704	-0.04514656	-0.04514654	-0.045145277	-0.04277734	-0.045146566	-0.045146856	-0.045113206	-0.041717686	-0.045146827	-0.045146506	-0.045146532	-0.045146514	-0.045146562	-0.04514656	-0.016170695	-0.04514651	-0.04514656	-0.04514656	0.16694598	-0.04372968	-0.045146495	-0.045146573	-0.045146562	-0.045146573	-0.04514653	-0.04514657	-0.045145743	-0.041232433	4.475458
thbs1b	-0.1625629	2.0917904	-0.044867698	-0.15540242	-0.16541258	-0.16531013	-0.16747643	-0.14165448	0.124765694	-0.072911076	0.09356476	0.04000114	-0.04207131	0.47479203	-0.16747646	0.18388517	0.3534443	0.0382261	0.28753918	-0.16747645	0.8134445	-0.15207437	-0.159623	-0.1674765	-0.16747646	-0.16747652	-0.16747658	-0.116459526	-0.090245344	-0.16747513	0.6433215
tnfsf10l	-0.10711307	-0.10711299	-0.0446629	0.20107405	-0.09225183	-0.09463823	-0.10711325	-0.07792535	-0.08836529	-0.1003956	-0.08351393	2.3486922	2.879134	0.4054194	-0.107113265	1.1111577	0.69995403	1.0778174	2.7393184	-0.10711326	0.7439357	-0.09858021	-0.107113086	-0.1071133	-0.107113265	-0.1071133	0.37892565	-0.10711326	0.058330864	-0.10711397	0.04507329
lgi1a	-0.04454173	-0.044541568	-0.04454169	0.02353985	-0.00894664	0.010527141	-0.044541694	0.09292599	-0.0024033207	0.010663019	-0.025626557	0.07755888	0.059511915	-0.044541687	-0.044541687	-0.044541687	-0.036732797	-0.044541698	-0.044541687	-0.044541687	-0.0445417	-0.038477093	-0.044541743	-0.044541705	8.182262	-0.044541705	-0.04454166	-0.044541698	-0.0034274468	-0.044541743	0.14510062
col12a1a	-0.043571033	-0.043571226	-0.04357109	0.09325098	-0.026117643	-0.04255947	-0.043571092	-0.02625964	-0.03579934	-0.029630251	-0.032614898	0.15728202	2.4148276	-0.043571044	-0.043571085	-0.043571085	0.2676392	-0.04357104	-0.043571085	-0.043571085	-0.0435711	-0.032526623	-0.043571025	-0.043571103	-0.043571085	-0.043571103	2.363378	-0.043571096	-0.026954709	-0.04357137	-0.043571092
ptx3a	-0.043054074	-0.043053877	-0.043054	-0.04305405	-0.04305307	-0.043053463	-0.043053985	-0.043053877	-0.04212955	-0.037996814	0.021860879	-0.04305406	-0.04305403	-0.04305405	-0.043053985	-0.043053985	-0.036409732	-0.043054055	-0.043053985	-0.043053985	-0.043053985	-0.037588384	-0.04305407	-0.043053985	-0.043053985	-0.043053985	-0.043054033	-0.043053985	-0.04305324	-0.04305407	4.1733174
npsn	-0.029039701	-0.042804517	-0.042804472	-0.04280438	-0.0428028	-0.042561434	-0.04280446	-0.041288905	-0.04280204	-0.042802714	-0.04280462	-0.04280441	-0.042804472	-0.042804446	-0.042804457	-0.042804454	-0.04280466	-0.042804427	-0.042804454	-0.042804454	-0.042804465	0.020843118	-0.042804368	-0.04280447	-0.042804457	19.627682	-0.042804472	-0.042804465	-0.042803675	0.14025275	-0.04280441
ccbe1	-0.040525563	-0.040525507	-0.04052567	-0.040525556	-0.022679709	-0.040526874	-0.04052567	-0.040525794	-0.040527046	-0.033549506	-0.040525474	0.08947318	1.7854024	1.9188036	-0.040525667	-0.04052567	0.108545445	2.1866	-0.04052567	-0.04052567	0.46650097	-0.036386404	-0.04052557	-0.04052567	-0.040525667	-0.04052567	0.21310897	-0.04052567	-0.031043515	-0.040525544	-0.04052555
tnr	-0.040283807	2.523416	-0.04028391	-0.0402838	-0.040283307	-0.023294412	-0.040283896	-0.034907755	-0.03948084	-0.040112536	-0.03886839	-0.04028386	-0.04028391	-0.040283896	-0.040283896	-0.040283892	-0.03993192	-0.04028388	-0.040283892	-0.040283892	-0.040283903	-0.035507824	-0.040283814	-0.040283907	-0.040283896	-0.040283907	-0.04028391	-0.0402839	-0.040283356	-0.04028358	-0.040283825
vmo1a	-0.038943637	-0.03894351	-0.038943533	-0.038943645	-0.03894243	-0.02524062	-0.038943537	-0.03894391	-0.038941626	-0.031537972	-0.038943782	0.04931665	2.196047	2.853497	-0.03894354	-0.03894354	0.1298325	0.8592468	-0.03894354	-0.03894354	0.12371113	-0.038943995	-0.038943626	-0.038943533	-0.03894354	-0.038943533	-0.038943533	-0.038943537	-0.023184305	-0.038943853	-0.03894363
lect2l	-0.03736687	-0.03736687	-0.03736687	-0.03736687	-0.037368227	-0.037368257	-0.03736687	-0.034841437	-0.037322715	-0.037240513	-0.03736687	-0.03736687	-0.03736687	-0.03736687	-0.037366875	-0.03736687	-0.037367374	-0.03736687	0.01241368	-0.03736687	-0.03736687	0.033652447	-0.03736687	-0.03736687	-0.037366875	20.003666	-0.03736687	-0.03736687	-0.037367973	-0.0338331	-0.03736687
scg3	-0.03573939	-0.035739243	-0.03573931	-0.035739392	-0.019151174	-0.018867685	-0.03573932	-0.035739556	-0.033190403	-0.0350604	0.02666168	0.06781906	-0.03573934	-0.035739366	-0.03573932	-0.03573932	-0.016061235	-0.03573937	-0.03573932	-0.03573932	-0.035739314	-0.026639543	0.019885108	1.0471488	18.650732	-0.035739314	-0.035739344	-0.035739318	-0.00031883948	0.089442804	1.3336799
angptl5	-0.035367485	-0.035367336	-0.03536748	-0.035367485	-0.0097979875	-0.022299392	-0.035367463	-0.035367526	-0.032386053	-0.035368107	0.053567853	-0.035367485	-0.03536748	-0.035367485	-0.035367467	2.5102708	0.42749253	-0.035367485	-0.035367463	-0.035367463	-0.035367474	-0.030370481	-0.035367485	-0.035367478	-0.035367467	-0.035367478	-0.03536748	-0.03536747	-0.010292463	-0.03536757	-0.035367485
fstb	-0.034555096	-0.03455518	-0.034555167	-0.03455509	-0.034554094	-0.034554064	-0.03455514	-0.03455529	-0.03298535	-0.034554068	-0.02909288	0.38032126	0.9067386	0.5669609	-0.03455514	-0.03455514	0.10508082	1.4356772	-0.03455514	-0.03455514	0.52911615	-0.03455483	-0.034555107	4.428948	-0.03455514	-0.034555152	-0.034555174	-0.03455514	-0.006319171	-0.03455533	0.067429036
hbl2	-0.033805992	-0.033805925	-0.033806056	3.1316102	-0.03380586	-0.03380586	-0.033806033	-0.033805877	-0.033807673	-0.023672607	0.012819932	-0.033806052	-0.033806063	0.14052537	-0.03380604	-0.03380604	-0.0060352627	-0.03380607	-0.03380604	-0.03380604	-0.03380603	-0.03380587	-0.033806004	-0.03380604	-0.03380604	-0.03380604	0.4263681	-0.033806033	-0.0309297	-0.03380588	-0.03380597
thbs4b	-0.033357773	-0.033357706	-0.033357855	-0.033357766	-0.033357568	-0.033357464	-0.03335785	-0.03335765	-0.033356823	-0.033357482	-0.03335766	-0.033357836	0.38922173	2.8776784	-0.033357847	-0.033357847	0.104576565	-0.033357855	-0.033357847	-0.033357847	-0.033357855	-0.033358134	-0.033357784	-0.033357855	-0.033357847	-0.033357855	-0.033357855	-0.03335785	0.09470311	-0.033357654	-0.03335775
col15a1b	-0.031713802	-0.031713758	-0.03171373	0.882957	-0.031714775	-0.03171481	-0.03171375	-0.031713583	-0.031713586	-0.029583508	-0.008431506	-0.024961999	-0.03171373	0.096733525	-0.031713746	-0.03171375	-0.015497721	-0.031713728	-0.03171375	-0.03171375	-0.03171374	-0.031713974	-0.03171379	0.5578783	-0.031713746	-0.031713735	2.6784494	-0.031713743	0.06069087	-0.031713597	0.28131023
spint1b	-0.030930363	-0.03093043	-0.030930316	-0.03093037	-0.030929722	-0.018331734	-0.030930338	0.016496025	-0.016386561	-0.030929714	0.017655443	0.88134646	2.0594037	0.61968064	-0.030930337	-0.030930337	0.0954413	-0.030930297	1.8036532	-0.030930338	0.39301777	-0.030929925	-0.03093035	-0.030930333	-0.030930337	-0.030930331	-0.030930305	-0.030930337	-0.030929795	-0.03093013	-0.030930385
rspo3	-0.030787434	-0.030787447	-0.030787377	-0.030787436	-0.01852498	-0.03078665	-0.030787386	-0.030787027	-0.030343933	-0.02827953	0.0012706023	0.1788038	2.493143	0.35943267	-0.030787392	-0.030787392	0.09516405	1.6370494	-0.030787392	-0.030787392	0.9102946	-0.030787265	-0.030787433	-0.03078739	-0.03078739	-0.03078739	-0.03078739	-0.030787392	-0.023258885	-0.030787108	-0.03078744
pthlha	-0.030586854	-0.030586896	-0.030586867	-0.030586846	-0.030586379	-0.030586371	-0.030586876	-0.03058666	-0.03058753	-0.030586373	-0.030586822	0.0351518	-0.030586876	-0.0305869	-0.030586882	-0.030586882	-0.0031577984	-0.030586906	-0.030586882	-0.030586882	0.73486257	-0.030586552	-0.030586863	-0.03058688	-0.03058688	-0.03058688	-0.03058688	-0.030586882	-0.01822706	-0.030586727	2.8344631
igsf10	-0.030105148	-0.030105231	-0.030105198	-0.030105146	-0.03010555	-0.030105552	-0.030105181	-0.030105464	-0.009028769	0.010235616	0.016363706	-0.030105159	-0.030105194	0.2610824	-0.030105188	3.718059	0.275456	-0.030105164	-0.030105187	-0.030105188	-0.03010518	-0.023522768	-0.03010515	-0.030105181	-0.030105188	-0.030105183	-0.030105188	-0.03010518	-0.030105531	-0.030105446	-0.030105142
dkk3a	-0.029552493	-0.02955248	-0.029552544	-0.029552491	-0.029553501	-0.029553652	-0.029552521	-0.0063532693	-0.029554613	-0.026191752	-0.02955247	-0.029552506	-0.029552542	0.35065156	-0.029552521	-0.029552523	0.39360106	-0.029552512	-0.029552523	-0.029552521	-0.029552521	-0.029552465	-0.029552495	-0.029552527	14603	-0.029552529	-0.029552538	-0.029552523	-0.010145478	-0.029552469	-0.029552488
lyz	-0.028965607	-0.02896563	-0.028965594	-0.0289656	-0.02867594	-0.028966267	-0.028965594	-0.02873052	-0.02890713	-0.028802913	-0.028965605	-0.02896565	-0.028965604	-0.028965637	-0.028965598	-0.028965596	-0.028850278	-0.028965643	-0.028965596	-0.028965596	-0.028965594	-0.013787171	-0.028965617	-0.028965596	-0.028965598	16.939734	-0.028965611	-0.028965596	-0.028965203	-0.028965507	-0.028965589
rnaset2	0.11058267	1.1186796	-0.028284637	-0.04328902	-0.1243214	-0.12621844	-0.1363065	-0.05690736	-0.00641316	-0.009159476	-0.055650316	-0.1079506	-0.112735085	0.0584903	-0.13630646	-0.13630646	-0.09393612	-0.13630658	-0.05558196	-0.13630646	-0.011885481	0.55923057	-0.03284869	-0.026023358	-0.13630646	2.3622081	-0.1363065	-0.1363065	-0.038153827	-0.030841423	-0.02181427
ptgdsb.1	-0.010585074	-0.028184917	-0.028185008	-0.028184935	-0.023033947	-0.023119496	-0.028185003	-0.0281849	-0.026936287	-0.028185071	-0.028184904	0.88415563	3.9072733	-0.028184967	-0.028184995	-0.028184997	0.037086997	0.94961494	-0.028184997	-0.028184995	0.0036332428	-0.02818513	-0.028184941	-0.028185006	-0.028184995	-0.028185006	-0.028184995	-0.028185004	-0.028185738	-0.028184902	-0.019698236
mia	-0.028107172	-0.02810724	-0.028107177	-0.028107172	-0.028106827	-0.013590079	-0.028107196	-0.028107118	-0.028106771	-0.021521103	-0.028107284	-0.028107172	-0.028107176	-0.028107174	-0.028107196	-0.028107196	-0.019354085	-0.028107172	-0.028107196	-0.028107196	-0.02810719	-0.028107006	-0.028107172	0.6229648	-0.028107196	-0.028107181	-0.028107176	-0.028107194	-0.02810689	-0.028107187	2.5007613
luzp2	-0.027936641	-0.027936626	-0.027936695	-0.027936632	-0.013887519	-0.011409457	-0.027936695	-0.01789459	-0.027937504	-0.022928076	-0.027936786	-0.027936695	0.021072865	0.9621391	-0.027936693	2.1898217	0.17413619	0.34579185	0.63314927	-0.027936695	-0.027936695	-0.02793664	-0.027936656	0.5410253	-0.027936693	-0.027936693	-0.027936693	-0.027936693	0.004718237	-0.02793681	0.0653221
crhbp	-0.027577875	-0.027577814	-0.027577875	-0.027577875	-0.0206889	-0.024316506	-0.027577875	-0.024114836	0.014611593	-0.024361368	0.0060623526	-0.027577875	-0.027577873	0.11422846	-0.027577871	-0.027577873	-0.019856187	0.20913412	-0.027577873	-0.027577873	-0.027577875	-0.02029657	-0.027577875	0.14733073	55.893127	-0.027577873	-0.027577873	-0.027577873	-0.022612322	-0.027577847	-0.027577875
c3a.1	-0.026504707	-0.026504623	-0.026504746	-0.026504697	-0.0026523715	-0.024960522	-0.026504733	-0.026504554	-0.019882098	-0.02650453	-0.026504569	0.31658265	4.073901	-0.026504751	-0.026504736	-0.026504738	0.023356315	0.33350673	-0.026504738	-0.026504738	0.14137386	-0.010856281	-0.026504721	-0.026504744	-0.026504736	-0.026504742	-0.02650475	-0.026504735	-0.026504535	0.0025325897	-0.02650468
col9a2	-0.025126303	-0.025126372	-0.025126336	-0.025126312	-0.02512624	-0.025126094	-0.025126336	-0.025126109	-0.02512518	-0.025126118	-0.025126344	-0.02512629	-0.025126336	-0.025126304	-0.025126332	-0.025126334	-0.025125999	-0.025126299	-0.025126334	-0.025126334	-0.025126336	-0.025125979	-0.025126291	-0.025126336	-0.025126332	-0.025126336	-0.025126334	-0.025126334	-0.025126502	-0.025126206	2.6521351
cilp2	-0.024913363	-0.024913358	-0.024913428	-0.02491336	-0.024913216	-0.024913039	-0.024913423	-0.024913635	-0.024911914	-0.024913069	-0.024913577	-0.024913384	-0.024913428	0.58906096	-0.02491342	10.263191	0.16856912	-0.024913393	-0.024913419	-0.024913419	-0.024913425	-0.024913676	-0.024913367	-0.024913426	-0.02491342	-0.024913426	-0.024913428	-0.024913425	-0.024913717	-0.02491361	0.8476724
olfml2bb	-0.02397107	-0.023971075	-0.023971045	-0.023971071	-0.023971396	-0.023971405	-0.02397105	-0.023971057	-0.02397146	-0.023971403	-0.023970861	-0.023971066	-0.023971055	-0.023971064	-0.023971045	-0.023971047	0.017510125	-0.023971064	-0.023971047	-0.023971047	-0.023971045	-0.023971187	-0.02397107	-0.023971038	-0.023971045	-0.023971036	-0.023971057	-0.02397105	-0.023971321	-0.023970975	2.305025
chrd	-0.02353923	0.16409384	-0.023539187	-0.023539223	-0.0023261295	-0.023539316	-0.023539187	-0.018615805	-0.01089343	-0.023539342	-0.02353934	-0.023539228	-0.023539187	0.086353265	-0.023539191	2.3182273	0.11552691	-0.023539219	-0.02353919	-0.02353919	-0.023539187	-0.02353899	-0.023539243	-0.023539187	-0.023539191	-0.023539187	-0.023539187	-0.023539187	0.030551208	-0.023539219	0.17531095
lipg	-0.023349816	-0.023349792	-0.02334988	-0.023349812	-0.023350067	0.0214207	-0.02334988	-0.023349773	-0.01728109	0.022507127	-0.023349779	-0.023349838	0.2788343	-0.023349855	-0.02334988	-0.02334988	0.017720591	-0.023349848	-0.02334988	-0.02334988	-0.02334988	-0.0106683215	-0.02334982	3.6576865	-0.02334988	-0.02334988	-0.02334988	-0.02334988	-0.023349768	-0.023349775	-0.023349809
serpini1	-0.022542652	-0.022542574	-0.022542609	-0.022542642	0.0008540581	-0.022542236	-0.022542624	0.031926244	0.004502369	-0.013758719	-0.022542756	0.10973428	0.015239925	-0.022542624	-0.022542622	-0.022542624	-0.009111619	-0.022542631	-0.022542624	-0.022542624	-0.022542622	-0.010435762	-0.022542657	-0.022542614	22.82848	-0.022542613	-0.022542605	-0.022542624	-0.0035861458	-0.022542786	0.1209699
hamp	-0.022338433	-0.022338415	-0.022338461	-0.022338431	-0.022338811	-0.022338813	-0.022338454	-0.022338696	-0.021839282	-0.022338813	-0.02233863	-0.022338452	1.677447	-0.022338465	-0.022338457	-0.022338457	-0.022338727	2.0029037	-0.022338457	-0.022338457	-0.022338452	0.08911631	-0.022338437	-0.022338452	-0.022338457	-0.022338452	-0.022338476	-0.022338454	-0.02081187	-0.022338668	-0.022338428
anos1b	-0.021459762	-0.02145968	-0.021459712	-0.021459753	-0.021460542	0.04202918	-0.021459727	0.02303575	-0.02146092	-0.021460583	-0.02145963	-0.021459738	-0.021459708	0.60305923	-0.021459723	3.850611	0.084875405	-0.021459728	-0.021459725	-0.021459725	0.9818293	-0.021459606	-0.021459756	-0.021459717	-0.021459723	-0.021459715	-0.021459708	-0.021459727	-0.021460105	-0.02145962	-0.021459736
nell2b	-0.020014033	-0.020013943	-0.020013997	-0.020014033	-0.020014707	-0.020014763	-0.020014	0.033533838	-0.017002963	-0.020014754	-0.020013874	-0.020014025	-0.02001401	-0.020014022	-0.020014003	-0.020014003	0.15842658	-0.020014023	-0.020014003	-0.020014003	-0.020013995	-0.0029644219	-0.02001403	-0.020013994	18.839565	-0.020013994	-0.020014014	-0.020013997	0.014352325	-0.020013865	-0.020014016
cxcl8b.3	-0.019066557	-0.019066475	-0.01906652	-0.019066557	-0.019066075	-0.019066064	-0.01906653	-0.019066537	-0.019065987	-0.019066066	-0.019066589	0.5769008	2.114154	0.6281757	-0.019066527	-0.019066527	0.0031011372	-0.019066548	-0.019066527	-0.019066527	-0.019066522	-0.019066358	-0.019066555	-0.019066518	-0.019066527	-0.019066518	-0.019066537	-0.019066524	-0.019066175	0.10858471	-0.019066552
si:dkey-175g6.2	-0.017711217	-0.017711192	-0.017711224	0.30503887	-0.01771157	-0.017711574	-0.017711224	0.12950714	-0.017710557	-0.007730618	-0.017711341	-0.017711239	-0.017711237	-0.01771125	-0.017711226	-0.017711224	-0.017711462	-0.017711248	-0.017711224	-0.017711224	-0.017711224	0.010382254	-0.01771122	-0.017711224	18.885815	-0.017711224	-0.01771124	-0.017711224	0.00286764	-0.01771139	-0.01771121
gldn	-0.017659005	-0.017659057	-0.017659012	-0.017659003	-0.01765851	-0.017658494	-0.017659025	-0.017659094	-0.017659431	-0.017658496	-0.017659124	-0.017659029	-0.017659027	-0.01765904	-0.017659023	-0.017659023	-0.017658936	-0.017659038	-0.017659023	-0.017659023	-0.017659018	-0.017658869	-0.01765901	10.963202	-0.017659023	-0.017659014	-0.017659029	-0.01765902	-0.017658636	-0.017659133	-0.017658997
fgl1	-0.0173807	-0.017380705	-0.017380668	-0.0173807	-0.017380055	-0.01738004	-0.017380672	-0.017380679	-0.017379938	-0.017380042	-0.01738071	-0.017380692	-0.017380677	-0.017380688	-0.017380672	-0.017380672	-0.017380511	-0.01738069	-0.017380672	-0.017380672	-0.017380677	-0.017380439	-0.017380698	-0.017380673	-0.017380672	2.5523689	-0.01738068	-0.017380675	-0.017380191	-0.01738071	1.3820432
vwde	-0.01729633	-0.017296324	-0.017296359	0.40889663	-0.01729606	-0.01729605	-0.017296348	-0.017296536	-0.017295973	-0.017296052	-0.017296474	-0.017296335	-0.01729635	-0.017296338	-0.017296351	-0.017296351	0.08052545	-0.017296337	-0.017296351	-0.017296351	-0.017296346	-0.017296353	-0.01729633	-0.017296353	-0.017296351	-0.017296353	2.487007	-0.017296348	-0.017296165	-0.017296527	-0.017296327
bmp2b	-0.017129827	-0.017129859	-0.017129794	-0.017129831	-0.017129185	-0.01712912	-0.017129805	-0.017129883	-0.017128706	-0.01712913	-0.01712988	0.023856003	2.6017165	-0.017129786	-0.017129803	-0.017129803	0.10827862	-0.017129786	-0.017129803	-0.017129803	-0.017129807	-0.017129887	-0.017129822	-0.017129801	-0.017129803	-0.017129801	-0.01712979	-0.017129805	-0.017129736	-0.017129881	0.19558723
vip	-0.017055675	-0.017055636	-0.017055633	-0.01705568	-0.017055526	-0.017055525	-0.017055634	-0.017055556	0.036516532	-0.017055525	0.001725403	-0.017055644	-0.017055633	-0.017055633	-0.017055636	-0.017055636	-0.017055547	-0.017055633	-0.017055636	-0.017055636	-0.017055633	0.016576584	-0.01705567	-0.017055633	13.9396515	-0.017055633	-0.017055633	-0.017055634	-0.017055532	-0.017055562	-0.017055687
agt	-0.01571876	-0.01571879	-0.01571876	-0.015718756	-0.015719129	-0.015719196	-0.01571876	-0.015718663	-0.015718935	-0.015719185	0.051359963	-0.015718786	-0.01571877	-0.015718784	-0.01571876	-0.01571876	-0.015718628	-0.015718786	5.6994166	-0.01571876	-0.01571876	0.034892116	-0.015718766	-0.01571876	-0.01571876	-0.01571876	-0.015718771	-0.01571876	-0.015718555	0.21795413	0.015143093
col9a3	-0.015586609	-0.015586556	-0.015586598	-0.01558661	-0.015586791	-0.015586793	-0.015586588	0.013490377	-0.015586815	-0.015586793	-0.015586584	-0.015586607	-0.015586602	-0.015586606	-0.015586589	-0.015586589	-0.015586695	-0.015586606	-0.015586589	-0.01558659	2.202693	-0.01558671	-0.015586609	-0.01558659	-0.015586589	-0.015586591	-0.0155866025	-0.015586588	-0.015586762	-0.015586628	1.2598203
gltpd2	-0.015495621	-0.015495638	-0.015495657	-0.015495617	-0.015495368	-0.015495365	-0.015495654	-0.01549551	-0.015495341	-0.0154953655	-0.015495592	-0.015495655	-0.015495656	-0.015495657	-0.0154956505	-0.015495651	-0.015495472	-0.015495657	-0.015495651	-0.0154956505	2.0923278	-0.015495455	-0.015495627	-0.015495656	-0.0154956505	-0.015495656	-0.015495656	-0.015495655	0.13381654	-0.015495544	-0.0154956095
col4a6	-0.015127181	-0.01512718	-0.015127181	-0.015127181	-0.01512663	-0.015126555	-0.015127181	-0.0018287754	-0.01339157	-0.015126568	0.052933298	-0.015127181	2.270045	-0.015127181	-0.01512718	-0.01512718	0.063021824	-0.015127181	-0.01512718	-0.015127181	-0.015127181	-0.01512718	-0.015127181	-0.01512718	-0.01512718	-0.01512718	-0.01512718	-0.01512718	-0.006586137	-0.015127181	-0.015127181
gh1	-0.014868015	-0.014867973	-0.014868005	-0.014868016	-0.014868332	-0.0034061372	-0.014868002	0.22751975	-0.014868877	-0.0148683945	-0.014867876	-0.0148680145	-0.01486801	-0.014868014	-0.0148680005	-0.014868	-0.0148678385	-0.014868014	-0.014868	-0.014868	-0.014867999	-0.014867833	-0.014868015	2.0064344	-0.0148680005	-0.014867999	-0.014868011	-0.014868	-0.014867814	-0.01486786	-0.014868016
crp7	0.6884378	-0.014853049	-0.014853119	-0.014853083	-0.0148533145	-0.014853376	-0.014853119	-0.014853226	-0.0148537615	-0.014853366	-0.005421306	-0.014853119	-0.014853118	-0.014853119	-0.014853117	-0.014853118	-0.014853199	-0.014853119	-0.014853118	-0.014853118	-0.014853119	-0.014853134	0.41746774	2.8015592	-0.014853117	-0.014853118	-0.014853118	-0.014853118	-0.014852911	0.016679212	-0.014853074
col11a1b	-0.014657188	-0.014657176	-0.014657181	-0.014657192	-0.014657134	0.021977225	-0.0146571705	0.010262685	-0.014656707	-0.014657086	-0.014657097	-0.014657163	-0.014657181	0.28500047	-0.014657172	-0.014657171	0.07217228	-0.014657166	-0.014657171	-0.014657171	2.2214558	-0.01465721	-0.014657183	-0.014657172	-0.014657172	-0.014657172	-0.014657179	-0.014657171	-0.014657489	-0.014657085	0.025054336
fam20a	-0.014461194	-0.01446119	-0.014461174	-0.014461199	-0.014461446	-0.014461449	-0.014461176	-0.014461294	0.0010346622	-0.014461448	-0.014461207	-0.014461166	-0.014461171	-0.014461167	-0.014461176	-0.0144611765	0.056223243	0.8706282	-0.0144611765	4.2085366	-0.01446118	-0.014461352	-0.014461188	-0.01446118	-0.0144611765	-0.01446118	-0.01446117	-0.014461178	0.0031917368	-0.0144612575	-0.014461206
asip2b	-0.014459132	-0.014459131	-0.014459132	-0.014459132	-0.014458855	-0.014458792	-0.014459132	-0.014458932	-0.014458394	-0.0144588025	-0.014459039	-0.014459132	-0.014459131	-0.014459132	-0.014459129	-0.014459131	0.12585132	0.49068084	-0.014459131	-0.014459131	4.381189	-0.014458997	-0.014459132	-0.014459131	-0.01445913	-0.014459131	-0.014459131	-0.014459131	-0.014459221	-0.014458977	-0.014459132
scg2b	-0.014364237	-0.01436424	-0.014364225	-0.014364238	-0.010783604	-0.013025857	-0.0143642165	-0.014364242	-0.014363585	-0.010917695	-0.014364242	-0.014364235	-0.0143642295	-0.014364234	-0.014364218	-0.014364219	-0.00886122	-0.014364234	-0.014364219	-0.014364219	-0.014364216	0.0030175806	-0.014364237	-0.0143642165	54.14748	-0.014364217	-0.01436423	-0.014364216	-0.012600318	-0.012419903	-0.014364238
fgf24	-0.013911175	-0.013911206	-0.013911172	-0.013911178	-0.013911091	-0.013911151	-0.013911169	-0.013911232	-0.013911252	-0.013911141	-0.013911227	-0.013911154	2.7424314	-0.01391116	-0.013911167	-0.013911166	-0.013911222	-0.013911158	-0.013911166	-0.013911166	-0.013911166	0.07384429	-0.013911168	-0.013911165	-0.013911167	-0.013911165	-0.013911171	-0.013911168	-0.013910826	-0.01391123	-0.013911184
si:dkey-31g6.6	-0.013664633	-0.013664672	-0.013664619	-0.013664638	-0.013664334	-0.013664329	-0.013664619	0.016806696	-0.0136643	-0.01366433	-0.0136646265	-0.01366461	-0.013664614	-0.013664611	-0.013664622	-0.01366462	-0.01366447	-0.013664611	-0.01366462	-0.01366462	-0.013664622	-0.01366445	-0.013664626	7.150295	-0.013664621	-0.013664626	-0.0136646135	-0.01366462	-0.013664375	-0.013664565	0.0803599
apoeb	-0.013245033	-0.013245065	-0.013245045	-0.013245037	-0.013244721	-0.013244716	-0.013245045	-0.013244916	-0.013244684	0.00016600943	-0.013245027	-0.01324502	-0.013245045	-0.0132450275	-0.013245045	-0.013245045	-0.013244864	-0.013245024	-0.013245045	-0.013245045	-0.013245045	0.061095625	-0.013245027	4.4973145	-0.013245044	-0.013245044	-0.0132450415	-0.013245044	-0.013244764	-0.013244962	-0.013245042
il19l	-0.013227227	-0.013227249	-0.01322723	-0.013227227	-0.013227082	-0.013226999	-0.013227239	-0.013227387	-0.013226571	-0.013227013	-0.013227358	-0.013227227	-0.013227228	-0.013227228	-0.013227239	-0.013227239	-0.013227401	-0.013227227	-0.013227239	-0.013227239	4.692091	0.024633348	-0.013227227	-0.013227233	-0.013227239	-0.013227232	-0.013227229	-0.013227238	0.030822482	-0.013227376	0.2099599
lamc2	-0.012986735	-0.012986703	-0.012986725	-0.012986732	-0.012986714	-0.012986633	-0.012986734	-0.012986844	-0.001652162	-0.012986646	-0.006929546	-0.012986747	-0.012986723	-0.012986739	-0.012986734	-0.012986734	0.032798834	0.47840956	-0.012986734	-0.012986734	-0.012986731	-0.006626631	-0.012986742	3.207061	-0.012986733	-0.012986727	-0.012986725	-0.012986733	-0.012986999	-0.012986797	-0.012986725
col14a1a	-0.01279275	-0.012792769	-0.012792765	-0.012792754	-0.012792911	-0.012792998	-0.012792762	-0.012792652	-0.012793547	-0.0083266655	-0.012792676	-0.012792742	-0.012792765	-0.012792749	-0.012792761	-0.0127927605	0.02728563	-0.012792747	-0.0127927605	-0.0127927605	-0.012792763	-0.012792635	-0.012792744	6.301366	-0.012792761	-0.012792764	-0.012792764	-0.012792763	-0.012792617	-0.012792662	-0.0127927605
pnocb	-0.012047761	-0.012047763	-0.012047745	0.028620131	-0.01204724	-0.012047216	-0.012047739	0.005621835	-0.012047069	-0.01204722	0.047351826	0.12482314	-0.012047752	-0.012047756	-0.01204774	-0.012047739	-0.012047766	-0.012047757	-0.012047739	-0.012047739	-0.012047739	-0.012047766	-0.012047761	-0.012047739	-0.01204774	-0.012047739	2.4071884	-0.01204774	-0.012047435	-0.012047766	-0.012047762
c1ql3b	-0.010731197	-0.010731206	-0.010731182	-0.010731197	0.009813661	-0.010730855	-0.01073118	-0.010731111	-0.010730814	-0.010730856	-0.010731214	-0.010731187	-0.010731176	-0.010731179	-0.010731181	-0.010731182	-0.010731044	-0.010731183	-0.010731182	-0.010731182	-0.010731179	0.0016165713	-0.010731194	3.5805166	-0.010731181	-0.010731183	-0.010731175	-0.010731179	0.007433964	-0.01073117	-0.010731199
tuft1b	-0.010488778	-0.010488765	-0.010488807	-0.010488777	-0.010488603	-0.010488658	-0.010488807	-0.010488802	-0.010489304	-0.010488641	-0.010488863	-0.010488791	-0.010488807	-0.010488801	-0.010488806	-0.010488807	0.012793914	-0.010488796	2.4026577	-0.010488807	-0.010488807	0.11834731	-0.010488781	-0.010488807	-0.010488806	-0.010488807	-0.010488807	-0.010488807	0.0022975563	-0.010488849	-0.010488775
olfm3b	-0.010189271	-0.010189281	-0.01018926	-0.0101892715	0.029391661	-0.010189085	-0.010189259	-0.01018915	-0.0069704293	-0.010189085	-0.010189186	-0.01018926	-0.010189254	-0.010189253	-0.010189258	-0.010189258	-0.010189133	-0.010189256	-0.010189258	-0.010189258	-0.010189261	-0.010189126	-0.010189269	-0.010189262	20.12341	-0.010189262	-0.010189252	-0.01018926	-0.0101891	-0.010189165	-0.010189273
sema3c	-0.009288194	-0.009288236	-0.009288197	-0.009288194	-0.009288365	-0.009288388	-0.009288201	-0.009288238	-0.0092885345	-0.009288385	-0.009288275	-0.009288195	0.103732824	-0.0092881955	-0.009288201	-0.0092882	0.104865275	-0.009288195	-0.0092882	-0.0092882	2.8733857	-0.009288132	-0.009288194	-0.0092882	-0.009288201	-0.009288199	-0.0092881955	-0.009288202	-0.00928817	-0.00928828	-0.009288194
nxph1	-0.009216281	-0.009216293	-0.009216271	-0.009216282	-0.009216307	-0.009216307	-0.009216266	-0.009216303	-0.009216307	-0.009216307	-0.009216301	-0.009216269	-0.009216266	-0.00921626	-0.009216268	-0.009216268	0.012149347	-0.009216264	-0.009216268	-0.009216268	-0.009216265	-0.009216304	-0.009216278	-0.009216269	37.419613	-0.009216269	-0.009216265	-0.009216266	-0.009216306	-0.009216302	-0.009216284
insl5a	-0.009195243	-0.009195269	-0.009195267	-0.009195241	-0.00919532	-0.009195321	-0.009195267	0.03433787	-0.009194752	-0.009195321	-0.009195299	-0.009195258	-0.009195267	-0.009195267	-0.009195267	-0.009195267	-0.009195311	-0.0091952635	-0.009195267	-0.009195267	-0.009195267	-0.009195312	-0.009195246	-0.009195267	34.001488	-0.009195267	-0.009195267	-0.009195267	-0.0091953175	-0.009195304	-0.009195238
cfhl2	-0.009072029	-0.009072046	-0.009072006	-0.009072031	-0.009071807	-0.009071782	-0.009072006	-0.009071966	-0.009071624	-0.009071786	-0.009071969	-0.009072014	-0.009072006	-0.009072006	-0.009072006	-0.009072006	-0.009072027	-0.009072009	-0.009072006	-0.009072006	-0.009072006	0.09087183	-0.009072026	-0.009072006	-0.009072006	2.086213	-0.009072006	-0.009072006	-0.009072019	-0.009071946	-0.009072035
olfm1a	-0.008885858	-0.008885859	-0.008885853	-0.008885858	-0.008885904	-0.008885928	-0.008885846	-0.008885833	0.01820963	-0.008885925	-0.0088858595	-0.008885857	-0.008885855	-0.008885857	-0.008885846	-0.008885846	-0.0088857515	-0.008885857	-0.008885846	-0.008885846	-0.008885846	-0.008885716	-0.008885858	-0.008885849	13.947151	-0.008885849	-0.008885855	-0.008885846	-0.008885705	-0.0088858595	-0.008885859
otos	-0.006593573	-0.0065935673	-0.0065935557	-0.0065935734	-0.006593667	-0.0065936693	-0.0065935557	-0.0065935883	-0.006593637	-0.006593669	-0.0065935436	-0.0065935683	-0.0065935557	-0.0065935645	-0.0065935566	-0.006593556	-0.006593609	-0.0065935664	-0.006593556	-0.006593556	-0.0065935557	-0.0065936185	-0.006593572	4.093257	-0.0065935566	-0.006593556	-0.0065935575	-0.006593556	-0.0065936497	-0.0065935696	-0.0065935743
pcolce2a	-0.0065932735	-0.006593253	-0.0065932786	-0.006593271	-0.0065935124	-0.006593523	-0.0065932777	-0.0065932362	-0.006593544	-0.006593521	-0.00659324	-0.0065932833	2.0159912	-0.006593283	-0.0065932767	-0.0065932763	-0.006593235	-0.006593283	-0.0065932763	-0.0065932763	-0.0065932763	-0.006593263	-0.006593277	-0.006593275	-0.0065932767	-0.0065932753	-0.006593281	-0.006593277	-0.006593424	-0.0065932376	-0.006593267
mmp20a	-0.0065932665	-0.0065932497	-0.006593267	-0.0065932646	-0.006593512	-0.0065935226	-0.00659327	-0.0065932353	-0.006593544	-0.0065935208	-0.0065932386	-0.006593274	2.0159922	-0.006593271	-0.0065932693	-0.006593269	-0.006593234	-0.006593272	-0.006593269	-0.006593269	-0.0065932707	-0.0065932623	-0.0065932698	-0.006593271	-0.0065932693	-0.006593271	-0.0065932656	-0.0065932707	-0.0065934234	-0.0065932367	-0.006593261
col28a1b	-0.006593239	-0.006593234	-0.006593255	-0.0065932386	-0.0065935105	-0.006593521	-0.0065932516	-0.0065932297	-0.0065935436	-0.0065935194	-0.0065932306	-0.0065932437	-0.006593256	-0.0065932474	-0.0065932525	-0.006593253	-0.0065932292	-0.0065932455	-0.006593253	-0.006593253	-0.006593253	-0.0065932586	-0.00659324	4.093257	-0.0065932525	-0.006593254	-0.0065932544	-0.006593252	-0.006593421	-0.00659323	-0.006593237
tecta	-0.0065932306	-0.0065932297	-0.006593237	-0.0065932306	-0.00659351	-0.0065935208	-0.006593242	-0.0065932283	-0.0065935426	-0.006593519	-0.006593229	-0.0065932316	-0.0065932344	-0.0065932325	-0.006593242	-0.006593242	-0.0065932283	-0.006593232	-0.006593242	-0.006593242	-0.006593242	-0.0065932567	-0.0065932306	4.093257	-0.0065932414	-0.0065932414	-0.006593234	-0.0065932414	-0.00659342	-0.0065932283	-0.00659323
vwc2l	-0.0065926705	-0.0065926644	-0.006592671	-0.0065926686	-0.0065925648	-0.006592523	-0.0065926756	-0.0065927203	-0.0065922565	-0.00659253	-0.006592708	-0.006592678	-0.006592668	-0.006592675	-0.006592675	-0.0065926756	-0.0065927254	-0.006592676	-0.0065926756	-0.0065926756	-0.0065926756	-0.0065927277	-0.0065926737	-0.0065926756	30.332294	-0.006592675	-0.0065926695	-0.006592675	-0.006592736	-0.006592715	-0.006592665
mmp25b	-0.0065926216	-0.006592615	-0.0065926113	-0.006592622	-0.0065925373	-0.0065924968	-0.006592616	-0.006592635	-0.0065922407	-0.0065925033	-0.0065925904	-0.0065926183	-0.0065926085	-0.0065926155	-0.006592615	-0.0065926155	-0.006592656	-0.0065926164	-0.0065926155	-0.0065926155	-0.006592616	-0.006592665	-0.006592621	-0.006592616	-0.006592615	3.9854074	-0.00659261	-0.0065926155	-0.006592696	-0.0065926164	-0.006592623
pcsk1	-0.006592558	-0.0065925377	-0.0065925634	-0.006592556	-0.006592529	-0.006592489	-0.0065925624	-0.006592608	-0.006592235	-0.0065924954	-0.006592553	-0.006592568	-0.0065925657	-0.0065925675	-0.0065925615	-0.006592561	-0.006592634	-0.0065925675	-0.006592561	-0.006592561	-0.006592561	-0.006592645	-0.006592562	-0.0065925596	30.332294	-0.00659256	-0.0065925657	-0.006592562	-0.0065926835	-0.0065925852	-0.0065925517
ccdc3b	-0.047760855	-0.047760904	-0.0060920184	0.62863076	-0.047760114	-0.047760107	-0.047760725	-0.017027993	-0.022082428	-0.03502909	-0.041306175	0.024283348	-0.047760725	0.3626177	-0.047760725	-0.047760725	-0.032926288	0.45411584	-0.047760725	-0.047760725	-0.047760725	-0.046907004	-0.047760848	0.9850594	-0.047760725	-0.047760725	7.374737	-0.047760725	-0.04776016	-0.047760375	-0.04776087

## Sheet: 3dpi
Z-scores of secreted genes
	B-cells	Bl.ves.EC (apnln)	Bl.ves.EC (lyve1)	Bl.ves.EC (plvapb)	Cardiomyocytes (Atrium)	Cardiomyocytes (Ventricle)	Cardiomyocytes (proliferating)	Cardiomyocytes (ttn.2)	Endocardium (Atrium)	Endocardium (Ventricle)	Endocardium (frzb)	Epicardium (Atrium)	Epicardium (Ventricle)	Fibroblasts (cfd)	Fibroblasts (col11a1a)	Fibroblasts (col12a1a)	Fibroblasts (const.)	Fibroblasts (cxcl12a)	Fibroblasts (mpeg1.1)	Fibroblasts (nppc)	Fibroblasts (proliferating)	Fibroblasts (spock3)	Macrophages	Monocytes	Myelin cells	Neuronal cells	Neutrophils	Perivascular cells	Proliferating cells	Smooth muscle cells	T-cells	Valve fibroblasts
bdnf	-0.023230493	-0.023230383	-0.023230374	0.00020186903	-0.02323007	0.0024330744	-0.023230376	-0.02197486	-0.022781843	-0.022680588	-0.007410076	-0.020940835	-0.023230504	0.0851778	0.12267237	0.0034865374	-0.020006048	-0.023230376	0.06992257	0.4152898	0.03377692	0.023244817	-0.021628834	-0.023230415	2.5593505	-0.023230376	-0.023230098	0.11977149	-0.023230404	0.1300846	-0.023230178	-0.023230493
scg2b	-0.010911942	-0.010911942	-0.010911944	-0.010911942	-0.010911942	0.0014868099	-0.0109119555	-0.010912673	-0.010912866	-0.010912608	-0.010911942	-0.010911942	-0.010911942	-0.010911943	-0.010911942	-0.010911942	-0.0069641476	-0.010911944	-0.010911943	-0.0109119555	-0.010911943	-0.010911944	-0.01091112	-0.010911943	-0.010911944	60.74673	-0.010911942	-0.010911943	-0.010911945	-0.010911942	-0.010911942	-0.010911942
ccl35.2	0.021702977	-0.09674073	-0.0720213	-0.09550876	-0.09089353	-0.09512001	-0.09674085	-0.09059999	-0.092831746	-0.093336925	-0.09674074	-0.09674073	-0.09641093	-0.09674076	-0.09644105	-0.09674074	-0.09433425	-0.09674076	0.035357416	-0.09674085	-0.08797141	-0.09674077	0.14867206	4.9011865	0.005435638	0.5857583	-0.09008113	-0.09674075	-0.07127192	-0.09594116	-0.058756925	-0.09038236
ccl19a.1	0.0154755255	-0.02751177	0.056947943	-0.017721295	-0.027511701	-0.02751164	-0.027512027	-0.027511626	-0.0247633	-0.023498552	-0.02471372	-0.019055372	-0.0070236116	2.0318816	-0.011228876	-0.0141574945	0.11768754	0.045171686	0.12302173	-0.02751203	0.045563668	-0.02751206	-0.012476781	0.042354647	0.15653709	-0.027512029	-0.027511707	-0.027512064	-0.02751205	0.01565052	-0.022688175	-0.027511837
ccl25b	-0.08000271	-0.09133447	-0.08398258	-0.062936895	-0.09105206	-0.0879228	-0.09312614	-0.085448496	-0.0876106	-0.08604046	-0.083127044	-0.08168955	0.1901224	3.1273305	0.10866272	1.1225134	0.4172891	3.6486535	0.40353188	-0.055164203	0.037407346	0.2366061	-0.08533867	-0.09067511	-0.09215295	-0.09312613	-0.09220233	0.23829845	-0.085178666	0.059792005	-0.090923965	-0.08840167
cxcl12a	-0.1601052	-0.16575958	7.753918	-0.038740847	-0.15743339	-0.15994838	-0.16972256	-0.161898	-0.15343149	-0.16116343	-0.05023595	-0.15817346	0.36815372	2.1365337	2.0254202	0.92790437	0.10221855	1.9331862	0.69800067	0.29687932	1.1281573	0.30435157	-0.15698974	-0.16667876	-0.12926114	-0.16972256	-0.15450317	0.477082	-0.046790577	0.036206644	-0.16166237	-0.15237989
cxcl12b	-0.07802204	-0.08138148	-0.07236212	2.4252386	-0.07928884	-0.078483045	-0.085328214	-0.07501266	-0.07711441	-0.0799248	-0.07272845	-0.08196976	0.00089509715	-0.014943316	-0.082789734	-0.06524613	-0.0619503	-0.07838119	-0.06564223	-0.085328214	-0.082791455	0.008776213	-0.078014426	-0.08532833	-0.078541964	-0.085328214	-0.08210509	5.6662474	0.024036475	-0.07825589	-0.08008026	-0.07666838
sema3d	-0.06970589	-0.06970591	2.2872622	-0.059852812	-0.06970476	-0.06415914	-0.06970571	-0.046256457	-0.06805049	-0.064281575	0.20127389	0.33014172	0.9278191	0.028824057	-0.003096913	0.26203325	0.36254677	0.062306583	0.083985336	0.016891563	0.07798683	0.20140402	-0.06648219	-0.06970579	-0.06970566	-0.0697057	-0.061589185	-0.069705784	-0.012985105	-0.033665698	-0.06970444	-0.06970589
sema3e	-0.07835116	-0.07835085	-0.07835122	-0.056778803	-0.078352	-0.07608404	-0.078351274	-0.074627064	-0.07278362	-0.072078094	-0.06864119	2.0243015	0.56152177	-0.020943485	0.23061255	0.116848685	0.15891795	0.16082732	0.28810412	0.023353338	0.54926383	0.2344382	-0.07297538	-0.07835133	-0.0783513	0.5535374	-0.06853779	-0.07835131	-0.078351356	-0.078353	-0.07835223	-0.058910936
selenop	-0.45266804	-0.5011825	4.073461	0.60933447	-0.3955463	-0.43944916	-0.52982724	-0.2958234	-0.07739047	-0.2032302	-0.25027946	0.4911837	0.595704	0.28899598	-0.47851306	0.25162873	0.27691114	1.5229179	0.30868018	-0.2633008	-0.43773425	0.028850783	0.27647847	-0.45448923	-0.37619162	-0.550654	-0.5084226	0.45092255	-0.37460953	0.08391688	-0.51058424	-0.12707296
sfrp1b	-0.085942976	-0.10615737	-0.021008909	-0.09811825	-0.10813946	-0.1036343	-0.10814089	-0.08752654	-0.095011145	-0.103804424	-0.07333835	0.31762815	0.13976364	4.6596646	1.1808778	0.2668867	0.25979453	0.6686442	0.895939	0.28314686	0.64100313	0.19205861	-0.0945776	-0.10814094	-0.10814094	0.35946605	-0.10813949	-0.049655844	-0.10814094	-0.090421766	-0.1027493	-0.102315016
sftpbb	0.10230326	-0.2637141	-0.24166764	-0.257499	-0.25931033	-0.2592592	-0.19353278	-0.24672477	-0.25668076	-0.25785413	-0.23876731	-0.240845	-0.23477812	-0.24000667	-0.2499682	-0.25262377	-0.25137672	-0.2572168	0.035202913	-0.26371315	-0.24689327	-0.26273155	0.54943526	4.103507	-0.2637135	-0.14224932	-0.24575171	-0.26371366	-0.2504577	-0.23288234	-0.19294731	-0.25072733
slit1a	-0.017616015	-0.053394604	-0.053394966	-0.014023179	0.037350047	-0.028073378	2.4892476	0.0102662705	0.048004076	0.013207938	0.07297286	0.08544915	0.19883187	-0.046189245	-0.005897868	0.18960163	0.019395614	0.08792543	-0.007568586	0.037794355	-0.012223515	0.041785453	-0.050897636	-0.053395037	-0.0533949	-0.053394947	-0.030439083	0.057578433	0.074591205	0.057265062	-0.053395253	0.013357222
sparc	-0.275972	-0.26654458	-0.2328494	-0.15159239	-0.26600692	-0.27077353	-0.25894874	-0.27299592	-0.20416829	-0.21874762	-0.04897726	0.38901398	1.1991907	0.85861516	3.1473553	3.288977	0.5980425	1.2623007	1.2910908	0.83730817	1.9926416	0.32542536	-0.2793338	-0.28218266	0.25158527	-0.29795054	-0.2746629	0.77402383	0.008069405	0.097170316	-0.28078458	-0.07880046
spon2b	-0.009602355	-0.05743383	-0.05743348	-0.04550312	-0.055264894	-0.045645986	-0.0574336	-0.04922612	-0.05699847	-0.055192266	-0.053375497	-0.029908909	-0.03419882	2.0832827	1.0529089	-0.0073334835	0.06811382	0.43111622	0.2706607	0.32964385	0.53260624	0.026647056	-0.04890688	-0.0574334	-0.03815674	-0.057433598	-0.057433918	-0.057433404	-0.0574336	-0.037059937	-0.057433944	-0.05292813
tac1	-0.007158503	-0.0071584387	-0.007158484	-0.007158394	-0.007158375	-0.00715832	-0.007158481	-0.0071584196	0.038972903	-0.007158898	-0.007158492	-0.007158416	-0.007158465	-0.007158487	-0.00715837	-0.0071585043	-0.007158319	-0.0071584843	-0.007158492	-0.007158481	-0.0071584946	-0.007158484	-0.0071580345	-0.0071584918	-0.0071584727	14.441877	-0.007158381	-0.0071584913	-0.007158481	-0.0071583246	-0.0071583637	-0.0071585034
tfa	-0.15546326	-0.14352202	-0.14273098	-0.14635842	-0.15958977	-0.15450484	-0.16687432	-0.13983922	-0.16128276	-0.16023433	-0.16128272	0.39028677	2.2145011	0.5826107	0.21289392	3.006532	0.56096405	3.5648801	0.8642624	0.18864454	0.501054	0.33471403	-0.14500478	-0.16144909	-0.15599564	-0.1668743	-0.15464872	-0.144572	-0.16394733	-0.11134269	-0.16131584	0.57007325
thbs1b	-0.17918764	3.5080738	-0.16482125	-0.16205907	-0.20384969	-0.19904341	-0.09931863	-0.07871121	0.29823196	-0.108040474	0.22980271	0.19189587	-0.007695734	0.10231617	0.4931943	0.053636864	0.07919471	-0.1818442	0.039775666	0.49979353	0.16345972	0.3895313	-0.1897551	-0.19076395	-0.1641626	-0.20662782	-0.20304333	-0.1512526	0.2405358	-0.1460129	-0.19588159	0.67514986
thbs4a	-0.04804568	-0.048045807	-0.048045557	-0.032437976	-0.04804593	-0.04804499	-0.048045523	-0.031881098	-0.048046235	-0.047785927	-0.048045702	-0.046613213	-0.036118537	0.7795338	0.10426364	0.29842803	0.05552412	0.014453271	0.1451837	-0.048045527	-0.024123413	0.007815063	-0.04537609	-0.048045464	-0.0480456	-0.04804553	-0.04804592	-0.04804547	-0.04804558	0.010025916	-0.048045505	2.3674786
tmeff2a	-0.023036959	-0.023036959	2.6183293	-0.0059962366	-0.023036959	-0.023037395	-0.023036985	-0.023038542	-0.0028567638	-0.017191673	-0.023036959	-0.023036959	0.02739956	0.37814242	0.07304995	-0.023036959	-0.019042496	-0.023036962	0.0141238775	-0.023036985	-0.02303696	0.0040403972	-0.016973186	-0.02303696	-0.023036962	14.601002	0.020702912	-0.02303696	0.07769124	-0.015779976	-0.023036959	-0.006317296
tnfaip6	-0.1662017	-0.17034954	-0.16484961	-0.16010779	-0.17160699	-0.16479057	-0.17698134	-0.16501887	-0.16565667	-0.16269839	-0.1470607	0.010273453	0.1175642	0.20396338	3.6223621	1.2809169	0.21141097	0.30059192	0.6979339	0.60887337	1.5263509	0.12607595	-0.16648622	-0.17123483	-0.13078816	-0.17698133	-0.16772231	-0.079032816	-0.14084914	-0.093595184	-0.16809545	0.51381445
tnr	-0.03854127	2.1551147	-0.038541313	-0.033873215	-0.021375557	-0.03854209	-0.03854129	-0.022835398	-0.032084662	-0.03615615	-0.036190227	-0.03854127	-0.038541358	-0.038541313	-0.035169974	-0.038541164	-0.02703833	-0.038541313	0.122235015	0.09094348	-0.0385412	-0.038541313	-0.03178605	-0.020225918	-0.038541313	-0.038541287	-0.022630401	-0.03854125	-0.038541313	-0.03854192	-0.03854074	-0.03854127
tor2a	-0.04228398	-0.016161285	-0.026322905	0.035042025	-0.035380743	-0.04010113	-0.042283855	-0.017811576	-0.0072880024	-0.0070215655	0.01280245	0.04328278	0.049993463	0.050906196	0.1820064	0.08281369	-0.0022214765	-0.01489939	0.020967102	0.106190115	0.4176668	0.036065463	-0.012006511	-0.042283937	-0.042283878	3.3747213	-0.04228324	0.1578563	0.09128328	-0.0028202296	0.014725423	0.016387315
tuft1b	0.04556789	-0.027044829	-0.027044775	-0.016734418	-0.02704482	-0.027045617	2.0332131	-0.027045785	-0.025710272	-0.024693716	0.011505021	0.18897219	0.29473972	-0.027044775	0.020974355	0.044609077	0.09365624	0.019234145	-0.027044775	-0.027044792	0.03604757	-0.027044775	-0.020678334	-0.027044775	-0.027044777	-0.02704479	-0.027044738	-0.027044775	-0.027044779	-0.013702117	0.15410373	-0.0044032955
vegfba	-0.013522743	-0.013522833	0.0037750541	0.045995664	-0.013522939	-0.013523033	-0.013522833	0.02406034	-0.012185366	-0.013522023	0.35558692	-0.013522871	-0.00041209	-0.013522848	0.0047930637	0.091256544	0.005620946	-0.013522846	-0.013522849	-0.013522833	-0.013522851	-0.013522846	-0.012051753	-0.013522849	-0.013522838	4.4730144	-0.0135229295	-0.013522849	-0.013522824	-0.008848839	0.015765866	-0.013522744
vegfc	-0.08419225	2.377314	-0.0051069064	0.121220134	-0.09199485	-0.09199334	-0.09199416	-0.0919888	-0.084604956	-0.04335724	-0.014229679	0.014820339	-0.016195314	0.04889499	-0.076076806	-0.0017838869	-0.07399058	-0.045933526	-0.04714056	-0.09199416	-0.08277809	0.006373664	-0.0035550748	0.035834655	-0.09199422	-0.09199416	-0.0879089	0.18175311	0.5380049	0.102315366	-0.0919949	-0.091994345
vgf	-0.02456848	0.11925163	-0.043590087	-0.031978328	-0.04359048	-0.040976126	-0.043590106	-0.019926962	0.0046132267	0.065374315	0.024143392	-0.039963618	-0.016948724	-0.0022604382	-0.027737536	-0.003628311	0.10649925	-0.043590087	-0.043590195	0.13595384	0.09242497	0.0021970181	-0.037271477	-0.04359019	-0.04359008	29.522356	-0.034307834	-0.037251465	0.059982445	-0.026728665	-0.022205304	-0.00057440746
vip	0.02814136	-0.008261542	-0.008261471	-0.008261581	-0.008261597	-0.00826128	-0.008261473	-0.008261445	-0.0038498016	-0.0062059863	-0.004312324	-0.008261562	-0.0075573614	-0.008261469	-0.0049035763	-8.162922e-05	-0.008113683	-0.008261471	0.0038159457	-0.008261473	-0.008261463	-0.008261472	-0.0061677042	-0.008261465	-0.008261483	38.519993	-0.008261592	-0.0082614655	-0.008261481	-0.008261338	-0.008261607	-0.008261486
vwf	-0.2864988	-0.26915428	0.24225062	-0.12349485	-0.2779221	-0.2835971	-0.23472711	-0.06872651	0.84678197	0.4638676	3.292937	-0.28368568	-0.28653467	-0.26083013	-0.28586385	-0.28318316	-0.24802363	-0.292437	-0.28130585	0.97709155	-0.27093357	0.12955594	-0.25886828	-0.2902159	-0.24769968	-0.20246765	-0.28906614	-0.23522443	0.3619655	-0.23930116	-0.28397053	-0.24459928
c3a.1	-0.07314068	-0.065797694	-0.07933341	-0.077070825	-0.073407285	-0.07829464	-0.08126206	-0.07969215	-0.07429813	-0.07912215	-0.0812617	1.4388677	2.2314374	0.16846435	-0.051577546	0.10435506	0.11305018	1.206214	0.43931422	-0.046925128	-0.063439555	0.28688133	-0.07676594	-0.08126201	-0.08126198	-0.08126206	-0.081261165	-0.07686618	-0.081262104	-0.076742835	-0.061549336	-0.08126176
c4	-0.1871988	-0.18320921	-0.1173582	-0.14077069	-0.17995167	-0.17871833	-0.19595505	-0.15653028	-0.14979318	-0.17211683	-0.15248564	1.2121096	1.3669876	1.1846025	-0.13031684	0.74142176	1.4012632	4.6617312	0.6488219	-0.13438424	-0.10849173	0.5038857	-0.18640192	-0.19595462	-0.16705218	-0.19595507	-0.18724863	-0.095395155	-0.19595522	-0.14917968	-0.19079913	-0.16875547
c6	-0.17292161	-0.16408652	-0.16057798	-0.13453679	-0.16714182	-0.1582083	-0.17785382	-0.10630914	-0.14800717	-0.14858782	-0.16420673	1.371064	1.5880439	1.0730559	-0.033216115	0.71826476	1.0567842	2.6797574	0.50602424	-0.13210548	-0.020504484	0.60073864	-0.16585581	-0.17785372	-0.17402163	-0.17785382	-0.16879067	0.16873668	-0.15184903	-0.10521856	-0.17404446	-0.1464198
c7a	-0.26089495	-0.26766646	-0.090977535	-0.18374312	-0.2672893	-0.26232788	-0.2319753	-0.2618275	-0.01176345	0.08214073	0.0535417	2.2876623	1.1934173	1.1572094	0.28412408	1.3197829	0.6278984	2.7109663	0.6179408	0.643841	0.35347986	0.3081698	-0.26155013	-0.26778555	-0.18863347	-0.2723914	-0.26306146	0.46592417	1.0761589	0.09368379	-0.26608622	-0.2384342
scg3	-0.01576095	-0.03952589	-0.039525613	-0.022387834	-0.039525185	-0.03952639	-0.039525665	-0.028128838	-0.02849224	-0.023696778	-0.006160506	-0.03306433	-0.03952587	-0.03952561	-0.0388508	-0.03952582	-0.014625942	-0.039525613	0.11919303	-0.039525665	-0.026783958	0.18338807	-0.029068299	-0.03952567	0.4762997	4.943135	-0.039525248	-0.03952566	-0.03952569	-0.0072889104	0.080345176	2.0391848
c1qtnf2	-0.1455966	-0.14559738	-0.13800542	-0.12171422	-0.13838199	-0.14559886	-0.14559649	-0.122732736	-0.13471156	-0.14232044	-0.12926613	0.6036723	1.2712492	1.372633	0.49280366	1.8643676	0.50546604	2.5089588	0.5192518	-0.01650514	0.51562387	0.42599204	-0.1388758	-0.14559597	-0.12450389	-0.14559649	-0.14559811	0.026912577	-0.1321078	0.10082534	-0.13101839	-0.12520365
aspn	-0.04214994	-0.07672738	-0.08541943	-0.05727306	-0.085418805	-0.080608204	-0.08541928	-0.08541873	-0.08386982	-0.084445864	-0.08541893	-0.07182878	0.056234106	0.4267955	2.323147	0.090346396	-0.003982565	-0.07925881	0.49632132	0.032498505	0.8029641	0.06211728	-0.07641658	-0.08541927	-0.08541934	-0.08541927	-0.08541881	0.291937	-0.08541921	-0.080870405	-0.08541879	-0.07866132
jam3a	-0.06117246	-0.061172467	-0.04996008	0.1311648	0.006343728	0.05305868	-0.061172288	0.02474311	-0.042020883	-0.02036908	0.06999247	-0.020628713	-0.050787937	0.07944035	0.13064602	0.03562517	0.0427175	0.07024331	-0.020819947	-0.061172284	0.1751304	0.09653878	-0.049766816	-0.061172422	-0.061172374	0.11250774	-0.056029584	2.1109672	-0.026924782	0.014928224	-0.055650443	0.025360791
apln	-0.09352022	5.4699125	-0.10163507	0.18154098	-0.070519544	-0.08190993	0.007293004	0.027306959	-0.10164878	-0.040660255	-0.074483	-0.1035381	-0.11416006	-0.10802617	-0.115785204	-0.10628225	-0.096492976	-0.117415	-0.11634476	-0.03271431	-0.122733094	-0.06706936	-0.11758973	-0.11973619	-0.10356569	0.22791883	-0.115565814	-0.052773643	-0.121285774	-0.111890875	-0.11483361	-0.07088281
lrrc17	-0.16843562	-0.13566409	-0.1512279	-0.16211407	-0.1342432	-0.15149501	-0.1756915	-0.15048103	-0.16557571	-0.1627729	-0.16799158	0.011762895	0.13915785	0.5765884	3.556954	1.598889	0.12323957	0.58858204	1.1228555	0.91054267	2.3232298	0.17578785	-0.16401015	-0.16703442	-0.14739983	-0.17569149	-0.16299698	0.1517126	-0.11662336	-0.14446543	-0.16947377	-0.15708682
postnb	-0.1881143	-0.21030767	-0.18555196	-0.1890616	-0.20761997	-0.20429172	-0.14953612	-0.18396899	-0.1976817	-0.20339072	-0.19865961	0.7432599	2.2453196	1.213423	2.3061423	2.2705698	0.4463304	0.1853967	1.5175937	0.26846173	2.0732381	0.6273356	-0.19801342	-0.21422341	-0.18562058	-0.14099406	-0.20660128	-0.17000309	-0.21206091	-0.1880397	-0.21254401	-0.18890409
cgref1	-0.10157254	-0.14248352	0.03976491	-0.093856454	-0.1081164	-0.1273486	-0.1525936	-0.14382234	-0.11706433	-0.08687987	-0.10383115	-0.045078274	-0.0077672414	0.25522682	2.7679741	0.5385735	0.06691969	-0.0037295425	0.57541996	-0.032724965	1.0246532	0.04791569	-0.080812275	-0.095579885	-0.050240755	-0.1525936	-0.11983273	-0.010948501	-0.046103917	-0.09398624	-0.14889589	-0.0976329
olfm1b	0.06959152	-0.035193887	-0.035193585	0.02375461	-0.035194088	-0.035194267	-0.035193656	-0.025784887	0.104964435	-0.013283327	-0.035193715	-0.029955352	0.019761993	-0.035193574	0.103705175	0.110561855	0.01830698	-0.035193585	0.025404269	-0.035193656	0.0017291191	0.09582206	-0.034392335	-0.03519355	-0.03519364	5.673269	-0.03519407	0.5785614	-0.035193678	-0.010143368	-0.035194125	-0.015507858
abi3bpb	-0.069191486	-0.084999315	-0.076301694	-0.078522906	-0.084999226	-0.08220135	-0.08500004	-0.049697775	-0.044611573	-0.05951484	0.11881549	-0.08347752	-0.06902361	0.23415068	0.043623723	-0.06632009	-0.01305799	-0.08500004	0.21729171	0.45872536	-0.06705481	0.557691	-0.08274902	-0.08499982	-0.060828958	-0.08500004	-0.082838535	-0.08499984	-0.08500004	-0.074743405	-0.081241176	5.5166
clcf1	-0.039798692	-0.039798707	-0.017219217	0.0021475628	-0.039798718	-0.03979687	-0.0397985	-0.03979621	-0.014793674	-0.004930447	-0.039798696	-0.039798707	0.07352048	0.043887906	0.47906464	0.15102161	-0.019119294	-0.03979861	0.17012376	0.14374222	0.18084466	0.058745265	-0.031411808	-0.03979864	3.736365	-0.0397985	-0.039798714	-0.039798636	0.11915568	-0.039797075	-0.039798718	-0.039798692
olfm3b	-0.022068022	-0.022068022	-0.022068022	-0.022068022	0.10983832	-0.022067735	-0.022068013	-0.022066537	-0.022066154	-0.022065906	-0.022068022	-0.022068022	-0.022068022	-0.022068022	0.44371822	0.13391101	0.0070072417	0.043587632	0.35124958	-0.02206801	0.1959373	0.06577505	-0.022064926	-0.022068022	-0.022068022	4.0681953	-0.022068022	-0.022068022	-0.022068022	-0.022068022	-0.022068022	-0.022068022
ada2a	0.022474756	0.017498014	0.06506031	-0.032787584	-0.089224264	-0.08994192	-0.09808127	-0.084502704	-0.069480345	-0.053265255	-0.06142193	-0.024603302	0.080985636	0.058278862	-0.0069306223	0.06690649	-0.014764554	0.033134002	0.14522329	0.1803089	-0.007091084	-0.013869663	0.09867507	-0.021495264	0.11900099	2.678275	0.11871482	-0.017048238	-0.08205488	-0.02292056	-0.04695634	-0.07015513
vasna	-0.10195627	-0.091539964	-0.088619545	-0.076946266	-0.098208204	-0.10195862	-0.10195676	-0.07154673	-0.09361379	-0.099474154	-0.07723692	0.16970885	0.62009454	2.1327033	1.0187256	0.49272755	0.30293342	0.4907246	0.81097955	-0.05065447	0.7180711	0.12634635	-0.09254535	-0.10195685	-0.10195663	-0.10195678	-0.08088831	0.37707713	-0.10195678	-0.080328695	-0.09744434	-0.07659934
lgi2a	-0.010696919	-0.010696938	2.723416	-0.010697058	-0.010697109	-0.010696758	-0.010696961	-0.01069664	-0.0034127338	-0.008309915	-0.010696917	-0.010697	-0.010696913	-0.010696971	-0.010697123	-0.010696924	-0.010696749	-0.010696978	-0.010696957	-0.01069696	-0.01069695	-0.010696979	-0.009499094	-0.010696958	-0.010696968	-0.010696959	-0.010697094	-0.010696959	-0.010696951	-0.010696794	-0.010697132	-0.010696919
cthrc1a	-0.09246016	-0.12368604	-0.08312279	-0.07365425	-0.12742649	-0.11848819	-0.12742771	-0.11107023	-0.047378212	-0.10682317	-0.11536791	-0.10742927	0.2964445	0.18737227	2.5452867	0.5542381	0.11902934	-0.112499826	0.5574448	0.19962502	1.6938379	0.067414165	-0.11686332	-0.12742795	-0.09854665	-0.12742771	-0.11482413	-0.11294881	0.03809114	-0.117770396	-0.1253841	-0.081704974
chrd	-0.013421253	0.00051301735	-0.043800212	-0.043869767	-0.05974826	-0.05974925	2.2773194	-0.059750665	-0.047976904	-0.053997938	-0.052663438	-0.05769409	0.041027814	0.17726195	0.85279495	0.7318089	0.055593792	0.46250543	0.21506613	1.6068176	0.69147027	0.076525286	-0.05084451	-0.05974845	-0.05974829	-0.05974836	-0.059748404	-0.034768984	-0.059748344	0.02614551	-0.05974796	0.11574503
fam177a1	-0.039455578	-0.027998457	0.034020133	-0.03550429	-0.17454885	-0.19181189	-0.22242998	-0.10414687	-0.028697768	-0.035981704	0.05344526	0.014963203	-0.0031137054	0.15998647	-0.061955135	-0.0070823873	-0.053631414	-0.08672966	0.06391293	-0.08521592	-0.05392924	0.067535676	0.112292945	0.033347085	0.09378695	2.0546348	0.006472638	-0.08898784	0.017055364	0.079050384	6.474792e-06	0.015274978
smoc2	-0.021288155	-0.021288088	-0.021288158	0.03214057	-0.02128802	-0.021288795	-0.021288158	-0.02128785	-0.021287546	-0.010634498	0.19767748	-0.021288063	-0.0071344697	-0.021288179	-0.0017541158	-0.0061791823	-0.021288728	-0.0023263819	-0.021288214	2.211088	-0.021288233	0.14468864	-0.021289965	-0.021288212	0.1026366	-0.02128816	-0.021288026	0.72896105	-0.021288158	-0.021288862	-0.021288015	1.0537033
nxph1	-0.011580502	-0.011580492	-0.011580571	-0.011580485	-0.011580482	-0.011581007	-0.011580557	-0.011581148	-0.011581193	-0.011581222	-0.0115805	0.20182762	-0.011580496	-0.011580561	-0.011580494	-0.011580508	0.046651445	-0.01158057	0.02632859	-0.011580557	-0.011580538	0.11937633	-0.010345599	-0.011580546	-0.011580577	21.824297	-0.011580483	-0.011580548	-0.0115805715	-0.011580964	-0.01158056	-0.011580502
rspo3	-0.09700855	-0.11933333	-0.04527189	-0.11118399	-0.119334	-0.11933205	-0.119333744	-0.11873435	-0.098724484	-0.10580018	-0.11933398	0.32978508	1.4115108	0.5727297	0.9874632	1.8650417	0.16292672	2.6916468	0.82928413	0.068996646	1.1863128	0.13876185	-0.114582285	-0.1193334	-0.119333506	-0.119333744	-0.11443314	-0.109600216	-0.077148646	-0.1039226	-0.11461535	-0.119334124
clu	-0.16917379	-0.16945954	0.18834393	-0.1472533	-0.15028237	-0.16884322	-0.18729217	-0.15512675	-0.15693171	-0.14835471	0.29752287	-0.086858705	0.31332296	3.978379	0.9019531	2.4940603	0.8003677	4.303862	0.8010387	-0.09130666	0.6636017	0.30047074	-0.17727473	-0.18206327	-0.16519871	0.52907205	-0.17110975	-0.136834	-0.16297789	-0.09779281	-0.17886715	-0.13922846
hapln3	-0.065846816	-0.065846436	6.6812034	0.02481981	-0.06584708	-0.058820933	-0.06584691	-0.04806824	0.04244956	0.002502612	0.25389835	-0.029547675	0.08821216	0.11747653	0.0057510934	-0.0041048285	-0.009771615	0.06659735	-0.020545134	0.5427697	0.005708516	-0.03608182	-0.06360961	-0.06584668	-0.06584687	-0.06584691	-0.060812898	-0.06584668	0.18116394	0.023978112	-0.057064492	-0.057355322
rspo1	-0.0657696	-0.065769486	-0.065770134	-0.06453218	-0.06577038	-0.065769	-0.06577008	-0.04112354	-0.06148272	-0.062076	-0.061482485	-0.06576944	-0.031143598	0.056010738	-0.05741406	-0.055184193	-0.039076604	-0.065770134	0.053641718	0.4585048	-0.054882225	1.0521327	-0.06377981	-0.065770134	-0.059530154	-0.06577008	-0.065770224	-0.011692548	-0.06577012	-0.06576938	-0.0657707	5.2268004
col11a1b	-0.16095519	-0.15285587	-0.09291322	-0.14233916	-0.15406461	-0.15312353	-0.16310503	-0.14896227	-0.15252241	-0.153625	-0.15165044	-0.14734049	0.31276265	0.79643613	3.397673	1.7989094	0.06608779	0.027870368	1.3731768	0.5406549	1.9354628	0.3733737	-0.14430936	-0.16310503	-0.12632515	0.15097928	-0.14877395	-0.11986448	-0.15184526	-0.14947833	-0.15750775	-0.15194836
col11a1a	-0.13210955	-0.1298328	-0.1436415	-0.12364636	-0.14385457	-0.14127034	-0.14623676	-0.14544472	-0.13992538	-0.14020444	-0.14547107	-0.13877575	0.09781441	0.24361213	3.943195	0.4347909	0.0006166571	-0.058339752	0.796816	0.9347754	2.1145525	0.07236289	-0.13599919	-0.14251383	-0.1344161	-0.11431413	-0.1367238	-0.10823846	-0.13568607	-0.13794556	-0.14302124	-0.116143756
col12a1a	-0.2003487	-0.18971401	-0.18730594	-0.17883325	-0.19435461	-0.20090258	-0.12579197	-0.1999904	-0.19992995	-0.20266017	-0.19289318	-0.14945821	0.71082324	0.73994255	3.7424872	3.3010204	0.23653045	0.26653033	1.6276809	0.72939223	2.4451	0.42540282	-0.19643313	-0.2099349	-0.17333734	-0.21360853	-0.19044346	0.030353421	-0.21197656	-0.20196721	-0.19890562	-0.1876866
col12a1b	-0.13106109	-0.10683672	-0.12805767	-0.13428111	-0.14306141	-0.14294629	-0.14627984	-0.14449441	-0.137107	-0.14316382	-0.14172319	-0.1288864	0.19986692	0.26142928	2.9619434	2.5023448	0.111151904	0.3282913	0.8243468	1.2341976	1.9826316	0.037641454	-0.14099078	-0.13919804	-0.13110065	-0.14627986	-0.13834333	-0.09636736	-0.14627999	-0.13987271	-0.14156498	-0.12352967
col14a1a	-0.018264752	-0.018264757	-0.018264715	-0.010175955	-0.018264761	-0.018264767	-0.018264683	-0.018264767	-0.018264769	0.004498235	-0.018264754	-0.009611441	0.065023355	-0.01826472	0.0011684581	-0.01110145	-0.008444522	-0.018264715	-0.018264728	-0.018264683	-0.018264731	-0.018264715	-0.013885025	-0.018264728	4.001489	-0.018264683	-0.0008477943	-0.018264726	-0.018264681	0.0034959738	-0.002641323	-0.018264752
col15a1b	-0.050726436	-0.05072669	-0.050726794	0.23505378	-0.050727148	-0.044777263	-0.050726693	-0.046902794	-0.046097886	-0.04617406	-0.043247677	-0.037858587	0.061724253	0.3127628	0.084808215	-0.015718572	-0.020907225	-0.022181427	0.19614942	-0.05072669	-0.0021586423	0.008429229	-0.042539634	-0.050726816	2.4708326	-0.050726686	-0.05072711	2.923754	-0.050726686	-0.04160588	-0.050727233	1.0266222
col16a1	-0.15790424	-0.20018746	-0.18245052	-0.115322955	-0.20225886	-0.19939211	-0.20226042	-0.15355521	-0.07803367	-0.03051911	-0.01072037	0.3624017	0.38616362	0.8108707	2.182135	1.2449174	0.27259946	0.6773097	0.7353914	0.41023016	1.3491067	0.26406664	-0.17485987	-0.1874781	-0.07222351	-0.20226039	-0.19482717	0.7040383	-0.12817429	-0.16628185	-0.16703893	0.42603257
col1a1a	-0.18991369	-0.17843568	-0.16267943	-0.16785473	-0.19683133	-0.19305688	-0.2005427	-0.18660866	-0.18661965	-0.13987261	-0.14058092	0.11990825	0.7845056	0.59811336	3.2488427	2.2844384	0.3055954	0.6666351	0.97077376	1.3688785	2.1650891	0.072494775	-0.19194113	-0.19131681	-0.18888669	-0.20054272	-0.18534303	0.038554918	0.060493052	-0.16220562	-0.18991788	-0.14145418
col1a1b	-0.24596159	-0.25485352	-0.24285546	-0.21040258	-0.26056704	-0.251988	-0.22180215	-0.22609371	-0.17855538	-0.18450053	-0.14496803	0.12484165	0.8733432	1.3555285	4.016821	2.5533211	0.40867978	0.40516588	1.5936834	0.7267161	2.6008513	0.44665504	-0.250379	-0.2612214	-0.22634691	-0.2157548	-0.25219783	0.07001447	-0.0050574145	-0.18127875	-0.25656694	-0.16548873
col1a2	-0.23738302	-0.25087884	-0.22779587	-0.2169593	-0.2535801	-0.2525363	-0.23998366	-0.23513493	-0.20177671	-0.20413217	-0.18264735	0.16836853	0.99288607	1.2772887	4.0043883	2.789613	0.39797732	0.5172404	1.6310664	0.7694143	2.6734295	0.4547209	-0.24792726	-0.25925264	-0.22131012	-0.2650708	-0.24938	0.09857564	-0.093058065	-0.16735484	-0.25547925	-0.13276821
col4a1	-0.24630123	0.009734233	-0.022188302	2.0480664	-0.23988426	-0.24199758	-0.2494634	-0.17981234	0.20113847	0.26588285	0.04000118	-0.13925259	0.07791118	-0.035499096	-0.17630287	0.49304983	0.34482196	0.94079137	0.070829	0.37000033	-0.07170417	0.15952192	-0.23553197	-0.24946293	0.56457156	-0.24946342	-0.2393579	2.6823447	0.24184535	-0.22142667	-0.23474579	-0.11605862
col4a2	-0.20925745	0.17414834	0.019484505	1.9443538	-0.1928061	-0.20541145	-0.20925681	-0.17970312	0.092943996	0.11554944	-0.0059803287	-0.083492324	0.10451357	-0.05652757	-0.12277711	0.7048874	0.4569625	1.1312342	0.051009443	0.29677364	-0.06433691	0.106264226	-0.1991735	-0.19541116	0.700599	-0.20925678	-0.20511779	2.592071	0.22610354	-0.18780152	-0.20590137	-0.083769076
col5a1	-0.25443712	-0.25928852	-0.123022996	-0.2063451	-0.26134327	-0.25800183	-0.24334365	-0.24460651	-0.20665562	-0.17145288	-0.11585095	0.04770447	0.77514344	0.9299185	4.155607	2.7424946	0.45928407	0.44956052	1.568708	1.3209883	2.9913955	0.45381078	-0.2557253	-0.2708583	-0.1143121	-0.24514505	-0.2635841	0.305974	0.08947438	-0.24827321	-0.26482177	-0.107678644
col5a2a	-0.26829317	-0.2527041	-0.06455466	-0.2093669	-0.26596475	-0.26360768	-0.2850096	-0.23037636	-0.1668276	-0.042544715	-0.061178856	-0.014872415	0.589899	0.81416625	3.6453712	2.2547338	0.38549855	0.5930984	1.1987556	1.2856466	2.4345903	0.2960243	-0.2663782	-0.27480018	-0.110023715	-0.2850096	-0.27238595	0.5207675	0.5290885	-0.05673686	-0.26819143	-0.036505397
col6a1	-0.28727993	-0.29840457	-0.2858572	-0.16159596	-0.2981874	-0.29542536	-0.3150471	-0.18863498	-0.039305173	-0.10511389	-0.12660684	1.4231341	1.4690753	1.63996	1.4005213	2.5708072	0.9558263	1.0219388	1.1676096	0.21373492	1.1244456	0.8473597	-0.29430762	-0.30151933	-0.27357823	-0.31504712	-0.29397207	0.83937263	-0.08986876	-0.20448297	-0.30563855	-0.22467093
col6a2	-0.2814712	-0.28954044	-0.27864265	-0.19155091	-0.2764505	-0.2804727	-0.30547956	-0.20348758	-0.0027737562	-0.047314923	-0.09901549	1.3469721	1.2143716	1.3024894	1.6795639	2.4062965	0.69994277	1.35618	1.135404	1.0407609	1.5892264	0.6631553	-0.28271133	-0.2958683	-0.24765554	-0.30547956	-0.28305358	0.62803566	-0.062426977	-0.23853798	-0.28628454	-0.23223573
col6a3	-0.2841496	-0.28548592	-0.08814483	-0.2120309	-0.2911505	-0.29434806	-0.30799004	-0.2394142	-0.08489158	-0.15605	-0.035146706	0.80865735	1.8025517	1.1811363	1.6603793	2.7845764	1.0096714	1.5707033	1.1952544	0.64327973	1.4740275	0.7534863	-0.29181525	-0.29938295	-0.25644085	-0.30799004	-0.2968802	0.47048032	-0.1671991	-0.09114865	-0.2978692	-0.06501271
col9a2	-0.02765583	-0.027656026	-0.027656032	-0.027656175	-0.027656237	-0.02765642	-0.027655961	-0.027656265	-0.02598538	-0.027654277	-0.027655847	-0.027656103	-0.027655939	-0.027656037	-0.024199856	-0.027655877	-0.025622627	-0.027656032	0.21822333	-0.027655961	-0.013041982	0.06444815	-0.024400467	-0.027656043	-0.027656015	-0.027655961	-0.027656216	-0.027656043	-0.027655978	-0.027656404	-0.027656274	2.3833823
colq	-0.012316813	-0.012316782	0.47564685	-0.007052954	-0.01231677	-0.012317282	-0.012316867	0.039046515	-0.012317118	-0.012316702	-0.012316808	-0.012316771	-0.008750728	-0.012316867	-0.0123168165	-0.012316835	-0.010596144	-0.012316859	-0.012316879	-0.012316867	-0.012316885	-0.012316858	-0.0045268554	-0.012316879	-0.012316852	4.3324404	-0.012316753	-0.012316877	-0.012316869	0.0464012	-0.012316877	-0.012316814
podn	-0.05755854	-0.027745374	3.391652	-0.048704147	-0.05755874	-0.03154151	-0.05755888	-0.032888252	-0.057488054	-0.04368969	-0.05755861	-0.05346462	-0.037072707	0.55070204	0.07413305	0.4657651	0.30798268	1.3400422	0.16355152	-0.05755888	0.02067415	0.18641838	-0.05586384	-0.03510447	-0.057558917	-0.057558876	-0.057558898	-0.057558957	-0.057558864	-0.054491438	-0.04748141	-0.057558537
crhbp	-0.025729379	-0.02572953	-0.025729468	-0.025729699	-0.021380626	-0.023596458	-0.02572945	-0.025728215	-0.013241177	-0.02355693	-0.013787564	-0.025729617	0.5914588	0.6882621	0.13124435	-0.011069537	0.041063063	0.13237983	0.1545693	-0.02572945	0.29781458	0.032901257	-0.025052628	-0.025729511	-0.025729433	11.799211	-0.024731157	-0.02572951	-0.014451722	-0.02453751	-0.025729815	-0.02247125
crlf1a	-0.0882876	0.02532012	-0.06003732	0.06961176	-0.07573491	-0.07452599	-0.088288024	-0.074511684	0.018931948	0.16913176	0.0357984	-0.041917004	0.07317844	0.0013086689	0.29676586	0.25527266	-0.046627708	-0.078656144	0.052859712	0.44804984	0.10502609	0.05895084	-0.06831215	-0.079587966	2.4711504	-0.08828802	-0.069087304	-0.07974436	1.748694	-0.07040773	-0.07163365	-0.021044513
ccdc3b	-0.051727556	-0.0766714	-0.033274684	0.3472552	-0.076670066	-0.076672316	-0.07667099	-0.069076784	-0.06074974	-0.0643632	-0.07348642	-0.052206054	0.17075685	1.0452143	0.7662662	0.47617334	-0.016809564	0.4832589	0.5001803	-0.016863178	0.1345557	0.081866145	-0.07114707	-0.07667095	0.3844851	-0.07667098	-0.06924474	3.6038373	-0.07667101	-0.055245783	-0.06565987	-0.07667132
angptl7	-0.037693597	-0.039495353	-0.039495017	-0.034684032	-0.039494656	-0.039495867	-0.039495055	-0.03359284	-0.036105487	-0.03644315	-0.0121870395	-0.039495125	-0.033851948	0.0025485507	-0.00972398	0.0036810488	-0.01947214	-0.03776669	0.004878517	2.125825	-0.03653417	0.5174735	-0.03820304	-0.039495092	0.13608617	-0.039495055	-0.039494723	-0.039495084	-0.039495043	-0.038723283	-0.035263736	3.0466833
adcyap1b	-0.057149835	-0.027728282	2.2600303	0.1545058	-0.057149366	-0.057148587	-0.05714975	-0.047022812	-0.042485885	-0.03767777	-0.047509506	-0.046979632	-0.057149522	-0.040312447	-0.03893943	0.09082643	-0.04430156	-0.03466437	-0.002130647	-0.057149746	-0.04182165	-0.057149816	0.06481185	-0.05714983	-0.05714979	2.6567907	-0.0323312	0.036656406	0.038860712	-0.04468043	-0.05714966	-0.05714984
zmp:0000001268	-0.012367752	-0.012367834	-0.012367807	-0.012367938	-0.012367957	-0.012367548	-0.012367801	-0.0073970663	-0.012367415	-0.012367394	-0.0123677505	-0.012367887	-0.012367774	0.008457357	0.1497187	0.07042138	0.07295049	-0.012367806	-0.012367788	-0.012367801	-0.004295322	0.016993545	-0.009460174	0.055657815	-0.012367816	2.8980668	-0.012367968	-0.01236779	-0.012367799	-0.0070716524	-0.0123678725	-0.012367752
olfml2ba	-0.037067376	-0.037067387	-0.037067305	0.15357229	-0.037067395	-0.03706569	-0.03706726	-0.03598502	-0.03441443	-0.037064604	-0.028369324	-0.037067387	0.010492257	0.13436997	0.017822674	-0.03706737	-0.023517335	-0.037067305	-0.037067328	0.1183681	-0.037067335	-0.010154349	-0.03590406	-0.037067328	-0.03706726	-0.03706726	-0.037067395	2.7559233	-0.037067235	0.24493913	-0.0370674	0.16797005
olfml2bb	-0.053269956	-0.0532696	0.16314726	-0.03154686	-0.0372596	-0.05326873	-0.0532698	-0.05326863	-0.05305597	-0.052473858	-0.051204443	-0.05326943	-0.05326979	0.09683216	0.407785	0.18314567	0.05284558	-0.015585212	0.24346945	1.456781	0.5777559	0.12644233	-0.04920842	-0.05326967	-0.053269837	-0.0532698	-0.053269178	0.4408909	-0.053269826	-0.05256633	-0.05326905	2.088918
ecrg4a	-0.040570684	-0.04057082	-0.03752305	0.013055371	-0.040570214	-0.03857583	-0.04057061	-0.033337157	-0.032491315	-0.03010506	-0.04057071	-0.035812587	0.016229067	0.44638216	0.31347188	0.0863871	0.0856064	3.720136	0.07867977	0.06483402	0.09677114	0.0175418	-0.037845165	-0.040570572	0.043108273	-0.040570606	-0.04057027	0.13698182	-0.040570565	-0.034513585	-0.036488187	-0.03949852
olfml3b	-0.20626438	-0.2404957	-0.22323425	-0.20954096	-0.21718837	-0.21718979	-0.24603368	-0.19636343	-0.22203608	-0.2252686	-0.22097991	1.0193847	1.166164	2.0093524	2.6116347	2.092474	0.6596224	1.1994799	1.2217623	0.52430946	1.4887586	0.6365079	-0.23217438	-0.243109	-0.15887581	-0.2460337	-0.23217697	-0.04774272	-0.24075754	-0.08342598	-0.22987065	-0.077000454
vash2	-0.036156487	2.329673	0.35152653	0.1665487	-0.07673118	-0.06674639	-0.09394909	-0.045831453	-0.031948864	-0.040142354	0.008350862	-0.083067074	-0.07458694	-0.04736497	0.0131639885	-0.044868037	-0.056698687	-0.02474524	-0.046407487	0.38670558	-0.02577825	-0.043586317	-0.016311921	-0.037808355	-0.073906146	-0.093949094	-0.08400008	-0.07827959	0.105410166	-0.08377203	-0.058969315	-0.09394863
adamtsl7	-0.12537058	-0.117357284	-0.1127943	-0.11641167	-0.11286839	-0.11117923	0.49020445	-0.12113805	-0.1170672	-0.09939408	-0.11672676	-0.11060988	0.15471464	0.2423846	2.9600031	0.6624819	0.032875992	0.014796696	0.7512366	0.6193427	1.4232262	0.06433907	-0.11132671	-0.10544084	0.120775335	-0.1253706	-0.1220154	-0.01679382	0.43117723	-0.12000481	-0.120917745	-0.122073196
admb	-0.07478599	4.6585903	-0.072937	-0.06723061	-0.07235073	-0.07409827	-0.075608805	-0.0685877	-0.07363341	-0.07273597	-0.06224656	-0.06923505	-0.07060363	-0.046542313	-0.0619905	-0.054082435	-0.07133928	0.013650252	-0.062682904	-0.04235307	-0.072916426	-0.059238203	-0.07205875	-0.07227692	-0.07560886	-0.07560881	-0.058528543	-0.07441695	-0.07427503	-0.03531446	-0.0681254	-0.07212273
pm20d1.1	0.38057542	-0.00728429	-0.0072842925	-0.0072842548	0.053854007	-0.0072841966	6.603574	-0.00728433	-0.007284617	-0.007284802	-0.0072843325	-0.007284272	-0.007284311	0.014494318	-0.007284236	-0.007284337	-0.0062455893	-0.0072842925	-0.0072842906	-0.0072843055	0.009802351	-0.0072842925	-0.0072855363	-0.0072842906	-0.007284296	-0.007284305	-0.0072842445	-0.0072842906	-0.007284303	-0.0072842	-0.007284231	-0.0072843414
abhd15a	0.04589655	-0.05800629	0.19963898	0.46053854	-0.058006294	-0.05800855	-0.05800635	-0.058010373	-0.043319568	-0.020132331	0.015526621	0.037208233	-0.0020708924	-0.016429475	0.030350968	0.04166217	-0.011242999	-0.058006305	-0.0580063	-0.05800635	0.0018517938	-0.041473433	-0.032038674	0.15311313	0.5811194	9.631065	-0.058006294	-0.048425566	0.52279097	0.017807825	0.44153005	-0.052704223
dcn	-0.2942012	-0.29719222	-0.17452036	-0.22006364	-0.29454425	-0.29413584	-0.26030067	-0.20555723	-0.1594649	-0.029583864	0.40419015	0.37495625	0.7365156	2.4623919	1.4672768	2.6610708	1.2193813	1.6947039	1.0467153	0.34752846	1.1646754	0.7930825	-0.29184228	-0.3065247	-0.3118172	-0.31181732	-0.30155995	-0.13799445	0.03630097	-0.26602086	-0.2962473	0.78353894
cfd	-0.25904816	-0.26026264	-0.22787179	0.032924797	-0.2597913	-0.25516617	-0.25401825	-0.21047436	0.19977145	-0.061976038	1.6679267	-0.11083814	-0.11927418	0.96847343	-0.25521317	-0.23974636	-0.14837468	-0.21074066	-0.2112808	-0.09134955	-0.21214126	-0.065163404	-0.25550497	-0.26926345	-0.24762975	-0.23034841	-0.25843966	-0.22752476	-0.07471101	2.4082413	-0.26284263	-0.22018707
dkk3b	-0.23630786	-0.21567851	-0.037216783	-0.07705065	-0.21442309	-0.22319269	-0.2379341	-0.22182131	-0.22727014	-0.21748321	-0.1393019	1.5834787	1.4616013	0.47742543	2.6634867	1.7361583	0.5318009	1.095923	0.94832283	0.834971	1.6956482	0.36731955	-0.22499098	-0.23526831	-0.22102402	-0.23793408	-0.21557908	-0.21136631	-0.18908595	-0.111535266	-0.22069791	-0.030647058
ccbe1	-0.06501262	-0.065012984	-0.049596287	-0.015197989	-0.06501236	-0.041902788	-0.0650127	-0.061746262	-0.06424645	-0.064691335	-0.04885114	0.04514101	1.3016331	0.66579807	0.094178215	0.44089463	0.15494382	2.427747	0.25562727	-0.0650127	0.13533077	0.51471436	-0.06397908	-0.06501287	-0.06501283	-0.0650127	-0.0650125	0.98988235	-0.06501277	-0.04013851	-0.06501208	-0.06501262
gldn	-0.02116521	-0.021165168	-0.021165367	-0.008918172	-0.02116544	-0.021164687	-0.021165352	-0.021164434	-0.021164352	-0.018790167	-0.021165196	-0.017154243	-0.021165157	-0.021165367	-0.019607795	-0.021165274	-0.015883297	-0.021165367	-0.021165367	-0.021165354	-0.021165367	-0.021165367	-0.017103583	0.066109344	7.561231	-0.021165354	-0.021165416	-0.021165367	-0.021165363	-0.020694109	-0.021165488	-0.02116521
mfap5	-0.23024862	-0.23237917	-0.18904358	-0.14144346	-0.23937991	-0.2296367	-0.23938034	-0.17459393	-0.2295954	-0.20622239	-0.18039203	0.80485135	0.90158343	2.4439156	0.109285265	1.2431794	1.34296	2.0946443	0.43377978	-0.083929546	0.18670785	0.58073765	-0.22852027	-0.23564382	-0.13097546	-0.2134361	-0.23480742	0.47816584	-0.21171248	0.6061917	-0.23532665	0.004713118
dpt	-0.12203819	-0.121977344	-0.07323825	-0.07900775	-0.1300339	-0.12244265	-0.13148151	-0.10838072	-0.12522297	-0.1258747	-0.123387866	-0.07455761	-0.10985952	1.7809585	0.046115026	1.3835782	1.3017793	2.1336832	0.3617935	-0.05164865	0.10559174	0.38493627	-0.12651387	-0.13148126	-0.13148133	-0.13148151	-0.124694444	-0.11172775	-0.11973829	-0.11948134	-0.12877958	-0.05881563
si:ch1073-459j12.1	-0.2403833	-0.24062572	-0.17939056	-0.21307546	-0.24239397	-0.23584099	-0.251508	-0.22044656	-0.23747161	-0.23746042	-0.22432855	0.52960324	2.0948846	1.8892092	2.6494367	2.9497812	0.69269645	1.6765428	1.2844318	0.6849119	2.083365	0.5990264	-0.24109195	-0.24146248	-0.23640595	-0.251508	-0.23517929	-0.03201888	-0.22558054	-0.21890606	-0.23814194	-0.15739782
vmo1a	-0.055142984	-0.007013131	-0.055142753	-0.051976692	-0.0551426	-0.055144135	-0.0551428	-0.031012218	-0.046049643	-0.05514472	-0.055142954	-0.045904238	0.6581485	1.2517387	0.16248877	0.6244581	0.16224998	3.0499232	0.20130275	-0.055142798	0.0018528069	0.038308673	-0.054272186	-0.055142675	-0.05514285	-0.055142794	-0.039219297	-0.05514268	-0.055142835	-0.050364733	-0.05514292	-0.051813748
im:7150988	-0.045497905	2.2933128	-0.04549792	-0.04415885	-0.03945542	-0.045500003	-0.045497958	-0.023826772	-0.043907143	-0.043630507	-0.045497905	-0.019921731	-0.04104799	-0.045497917	-0.039686006	-0.045497905	-0.04426243	-0.04549792	-0.032938153	-0.045497958	-0.045497913	-0.04549792	-0.022415916	-0.027178815	-0.045497928	-0.045497958	0.013841076	-0.025837017	-0.045497943	-0.041395154	-0.041866913	-0.045497905
pdgfd	-0.08138656	2.3252132	2.0133913	0.63040787	-0.08138501	-0.07504893	-0.081386514	-0.061755627	-0.041612543	-0.06824489	0.021704985	0.1335617	0.042671375	-0.009066795	0.00884709	-0.043916937	-0.0331994	-0.079061955	-0.020749854	-0.015387622	-0.024015293	0.06249303	-0.073125646	-0.08138656	0.32966504	-0.081386514	-0.08138515	-0.067796305	-0.071529225	-0.07242284	-0.08138474	-0.06328118
vwa1	-0.12956977	-0.13729274	2.2269983	1.2486781	-0.12067029	-0.13028905	-0.13729346	-0.09271117	-0.12542625	0.029852903	0.41958863	-0.104322635	0.0003559703	0.053846568	0.30500787	1.3933076	0.22619814	0.012931912	0.21505877	0.80004907	0.7156107	0.08494316	-0.12589522	-0.12711403	1.9830788	-0.13729346	-0.11897967	-0.028036674	1.1780403	-0.12094277	-0.12933716	-0.062107645
npsn	-0.075679995	-0.07381313	-0.075642005	-0.07588381	-0.074051365	-0.07483922	-0.07626188	-0.07302357	-0.07503099	-0.07492834	-0.075514324	-0.07591886	-0.075344674	-0.07626175	-0.07458941	-0.07597374	-0.074800655	-0.07109183	-0.06662126	-0.07626188	-0.06516115	-0.07626177	-0.059320394	-0.07459185	-0.07626186	-0.07626188	2.9331534	-0.068218775	-0.07626196	-0.07599245	-0.012614865	-0.0762621
edil3a	-0.14788051	-0.1654962	-0.16516295	-0.063255355	-0.16352938	-0.16328993	-0.1724522	-0.120043516	-0.16314167	-0.1593814	-0.16483362	0.2026907	0.3541885	1.1386912	0.8207452	2.2855542	1.0057732	1.4290687	0.76728165	0.3315711	0.8714496	0.5742644	-0.16262692	-0.17245214	0.059945777	-0.1724522	-0.17033507	0.7917648	-0.17245203	-0.12695426	-0.16169898	-0.09491446
edn2	-0.1472882	-0.13586168	0.20283641	0.16059965	-0.14570636	-0.14708458	-0.14728835	-0.008735721	0.2960195	0.23811191	2.2101629	-0.13740624	-0.12981828	-0.1262264	-0.11380285	-0.12746325	-0.12161142	-0.14522272	-0.13107164	0.9362066	-0.10853615	0.20558639	-0.13781889	-0.14728886	-0.14057739	-0.14728838	-0.14257152	-0.14089748	0.5649982	-0.12620784	-0.13605464	-0.12954238
acana	-0.12749209	-0.12174477	-0.107048474	-0.11873934	-0.12749179	-0.11063922	-0.12749217	-0.11463802	-0.114794835	-0.11985891	-0.0905305	-0.12703651	-0.12749255	0.1855111	-0.12171917	-0.12749177	-0.124524236	-0.12749231	-0.07779058	0.045195214	-0.105698414	-0.08623032	-0.118096046	-0.11952735	-0.12749207	-0.12749217	-0.12345193	-0.113614425	-0.08146816	2.0366037	-0.12294236	0.390262
efemp2a	-0.17282861	-0.14582539	-0.18855329	-0.11987368	-0.16092254	-0.130597	0.08142671	-0.031372912	-0.16955717	-0.16845258	-0.17585947	0.08953633	0.78140765	0.37548232	2.5354311	1.6451147	0.15722704	1.1625757	1.0252287	0.8380112	1.8005673	0.34776545	-0.16491805	-0.18855318	0.58047897	-0.18855372	-0.17672856	0.52275205	-0.1885538	-0.13546713	-0.17424735	0.065040074
c1qtnf12	-0.077206776	-0.077206455	-0.05845619	-0.067825355	-0.06629134	-0.07720867	-0.07720692	-0.016800607	-0.074619666	-0.07233006	-0.07411872	0.5645697	0.21343064	0.10532535	-0.053744726	0.008044365	0.14150664	-0.07720682	0.20601901	-0.07720692	0.0388517	0.2844849	-0.073139995	-0.07720692	-0.071336605	-0.07720692	-0.07410771	-0.046134736	-0.07720697	0.13830641	-0.0772078	2.4069135
alkal1	-0.05523479	-0.055234306	-0.05523456	0.055265144	-0.05523427	-0.04507454	-0.055234496	-0.052435875	-0.05523622	-0.050066452	-0.05039982	-0.04464212	-0.04710191	0.18947501	0.0077859256	0.14987521	-0.019599302	0.058001406	-0.035014328	-0.055234496	0.04602979	0.0066157733	-0.051979918	-0.055234637	-0.05523446	4.889453	-0.055234116	0.7093073	-0.05523447	0.68491507	-0.045683015	-0.05523479
zgc:153704	-0.058767833	-0.056341127	-0.05065343	-0.05822836	-0.056606553	-0.05783342	-0.05876815	-0.04780854	-0.05747381	-0.05656881	-0.057047702	-0.057512388	-0.056809276	0.028205853	-0.058228426	-0.058605198	-0.04032756	-0.047578685	0.17588255	0.8578033	-0.051221438	0.3564659	-0.057481036	-0.05876822	-0.04890717	0.085839204	-0.056521	-0.05876822	-0.058768127	-0.058720335	-0.057212025	5.033475
si:dkeyp-75h12.5	-0.19538607	0.028537622	-0.021830441	-0.055847295	-0.11295173	-0.18391274	-0.20048745	-0.063713096	-0.14295764	-0.10765035	-0.021579864	0.46832892	0.56331146	0.5884744	0.4061624	0.48563597	0.36090267	0.29557326	0.29634193	0.44028893	0.42723578	0.2430811	-0.16510674	-0.18693338	0.122492135	2.316261	-0.19107352	0.78224146	-0.06824896	0.7692884	-0.1642773	0.36534768
f5	-0.089570016	4.1984215	-0.08775178	-0.08017485	-0.08956949	-0.0884101	-0.08957028	-0.0862438	-0.042804725	-0.082189225	-0.07584192	-0.085616596	-0.05518559	-0.08189239	-0.08721752	-0.076305	-0.08528962	-0.08427444	-0.07465627	-0.05700886	-0.07471057	-0.08442893	-0.054422654	-0.066361494	-0.08957012	-0.08957028	0.31992656	-0.08957033	-0.089570165	-0.08705256	-0.079116575	-0.089570016
fbln5	-0.10857264	-0.13268265	-0.13478272	-0.104687154	-0.14526823	-0.1439457	-0.14989015	-0.1141479	-0.13995092	-0.13272424	0.010732883	0.22389834	0.20140779	0.5835986	0.12551537	0.44814795	0.12892535	0.39821234	0.24828507	0.03621466	0.05914681	0.44062635	-0.14132085	-0.14989051	-0.1498902	-0.14989014	-0.14421657	0.10803628	-0.11804159	0.9607527	-0.14115486	2.7210908
fgf1a	0.022797244	-0.025222965	-0.025223242	-0.018104665	0.26620647	0.083314076	2.3331492	-0.018863792	0.0026416625	-0.005238889	-0.0072737765	0.0014585519	-0.022921855	-0.025223244	-0.013917882	-0.020963285	0.0065489807	-0.025223242	0.029874435	-0.025223207	0.0054220436	-0.0054602753	-0.021719191	-0.025223246	-0.025223238	-0.025223209	-0.025222898	-0.025223246	-0.025223227	-0.013614373	-0.025222877	-0.02246659
fgf17	-0.026772691	-0.026772873	-0.026772797	0.0039368784	0.09916133	0.11332017	2.4182577	0.060524404	-0.023393888	-0.02102918	-0.026772682	-0.026772957	-0.022736464	-0.026772814	-0.026772846	-0.02677273	0.026134312	-0.026772799	-0.02677284	-0.026772795	-0.026772853	-0.026772795	-0.019777806	-0.026772838	-0.026772754	-0.026772795	-0.026773	-0.026772836	-0.026772762	-0.022945983	-0.0051795337	-0.026772691
fgl2a	-0.36659053	2.350719	0.04927616	-0.36495644	-0.3860281	-0.3897753	-0.34356672	-0.2902322	-0.23209505	0.08703727	-0.26972568	-0.29838467	-0.34050182	-0.28883424	-0.39800385	-0.38567653	-0.27931926	-0.35969722	-0.060899418	-0.19549252	-0.3938436	-0.16423193	0.47584623	0.2945071	-0.4053086	-0.40530893	-0.37493387	-0.34163928	-0.29075333	-0.3023458	-0.3610006	-0.3496568
flt4	-0.05607798	-0.044489197	8.123983	0.22071335	-0.056078523	-0.04216749	-0.05607808	-0.046527922	-0.026132071	-0.012879477	-0.056078058	0.08798766	0.072311625	-0.042867046	-0.019723648	0.101562716	-0.019967973	-0.038819022	-0.0030986818	-0.05607808	0.005786061	0.1014458	-0.0506979	-0.056078013	-0.046530835	-0.056078084	-0.030841086	-0.056078013	0.32117227	-0.052260555	-0.056078225	-0.05607798
fn1a	-0.19831304	-0.21522895	-0.11250009	-0.17216466	-0.21060772	-0.2155663	-0.12047984	-0.21319501	-0.21482301	-0.21292825	-0.14267062	-0.095748104	0.73326576	0.64724773	3.584829	1.4614155	0.11936784	0.17001496	1.2445538	0.6695843	2.6001682	0.2724895	-0.118100494	-0.21503672	-0.20566064	-0.22331002	-0.21489832	0.048481084	-0.2066136	0.009545917	-0.21402174	-0.17068419
fn1b	-0.27422768	0.6123198	-0.24215597	-0.2098116	-0.28237087	-0.27499473	-0.2944658	-0.22103608	-0.2774481	-0.27338344	-0.2477847	2.7809908	2.3499498	2.4482543	0.60086143	2.5392094	1.2714396	1.5257893	1.1388232	-0.12942058	0.41259834	0.8861293	-0.2795355	-0.28909594	-0.25063214	-0.2944658	-0.28265926	-0.22538675	-0.2856214	-0.1814411	-0.28253946	-0.19313464
frzb	-0.16471991	-0.19505596	-0.1458756	-0.16250573	-0.19313218	-0.19034132	-0.20103717	-0.082770735	-0.14407119	-0.13877946	3.679619	2.1597886	1.6665572	0.4694202	-0.17176512	-0.116727896	0.6428615	-0.11246884	0.2416721	-0.09979398	-0.10879243	0.5407377	-0.187578	-0.17978147	-0.18568625	-0.18402094	-0.1938977	-0.13626291	-0.18389052	-0.09997901	-0.18499461	-0.10213979
fstb	-0.05267703	-0.05267707	-0.052676793	-0.045312542	-0.052676782	-0.048561577	-0.052676793	-0.04021587	-0.052674145	-0.042937826	-0.0046902965	0.20783904	0.6553016	0.24892375	0.0861767	0.41424748	0.12756385	0.7161314	0.15675814	-0.052676793	0.2754569	0.051743336	-0.04852773	-0.052676875	3.7926092	-0.052676793	-0.052676987	-0.044007577	-0.052676726	-0.0444722	-0.052676365	-0.016848395
fstl3	-0.056204297	-0.026943013	-0.056204718	-0.033847094	-0.056205124	-0.05620339	-0.056204636	-0.03616394	-0.054697957	-0.054520745	-0.05182106	-0.021509651	-0.03603704	0.10478608	0.0074974108	0.19629511	0.35459194	0.116895206	0.38112792	-0.05620464	0.06990056	0.2829862	-0.053433	-0.011952797	3.8110952	-0.056204643	-0.04958168	-0.056204736	-0.056204636	-0.053936563	-0.037480272	0.74701625
gh1	-0.014042264	-0.0140421605	-0.014042159	0.043254983	0.060953006	-0.014041968	-0.014042183	-0.014042102	-0.014042697	-0.014043081	-0.014042248	-0.014042123	-0.014042203	-0.014042157	-0.014042049	-0.0140422415	-0.0058301426	0.017026622	-0.014042154	-0.014042183	-0.014042152	-0.014042159	-0.00028314043	-0.014042154	2.668141	-0.014042182	-0.014042066	-0.014042154	-0.014042179	-0.014041974	-0.0140420385	-0.014042264
gpia	-0.19509937	-0.14081056	-0.20766787	-0.08845236	0.15084115	-0.021250598	-0.12697157	0.026879372	-0.18940355	-0.1331532	-0.20790677	-0.15798743	-0.085864544	-0.114877105	0.24022132	-0.018962078	-0.10730692	-0.14056951	0.12089655	0.20711407	0.22837667	-0.11103254	0.15826835	-0.033093017	-0.19633959	2.6138835	0.40464002	-0.058792677	-0.016501175	-0.14697307	-0.066897295	-0.06981658
gpx7	-0.1135827	-0.11358377	-0.08304563	-0.10244619	-0.09838163	-0.11358575	-0.11358308	-0.101271845	-0.10614225	-0.103601016	-0.10184295	-0.07562337	0.19583994	0.58750683	2.196092	0.89088637	0.15452862	0.3247648	0.53104216	0.2207096	1.0280753	0.037559245	-0.09920552	-0.11358275	-0.11358286	-0.11358307	-0.105138056	-0.027009087	-0.037454896	-0.060043313	-0.1071861	-0.02400945
angptl1a	-0.11640073	-0.141458	-0.13194542	-0.06253153	-0.13361134	-0.13672823	0.0006813063	-0.13327593	-0.14030063	-0.14004304	-0.13986966	-0.13605759	0.4715517	2.6611953	1.642361	1.6734385	0.39756927	1.0104203	0.8290882	0.3618181	1.098367	0.3533911	-0.13605008	-0.13427271	-0.14489424	-0.14489414	-0.14041142	0.41408226	-0.1448943	-0.13492897	-0.14180224	0.4965471
angptl2a	-0.09430414	-0.10807226	-0.095979474	-0.120004356	-0.124864146	-0.12486859	-0.12486633	-0.12487175	-0.12334083	-0.121781886	-0.124865934	-0.10923163	0.06306353	0.3914445	2.5622272	1.2383723	0.2458215	0.22958638	0.56023484	0.46710184	1.6316905	-0.044092726	-0.11937307	-0.124866456	0.07555107	-0.124866314	-0.11744013	-0.124866456	-0.12486641	-0.103816405	-0.11990238	-0.10671331
tnc	-0.11506317	-0.12024859	-0.12361797	-0.11364612	-0.1143388	-0.12045096	-0.12684843	-0.123886585	-0.11965891	-0.120678596	-0.1177501	-0.113510124	-0.04531534	0.447227	3.4744022	0.23641962	0.027029606	-0.03437076	0.7843033	0.7438053	1.2424684	0.21397057	-0.11740835	-0.12684825	-0.0736552	-0.12684841	-0.1190741	-0.09926602	-0.12580629	-0.11592321	-0.12236461	-0.12092372
anxa2a	-0.515444	-0.4773222	0.21112803	0.0077510704	-0.4532523	-0.43748558	-0.24555346	-0.33819142	-0.31083405	0.23172334	0.49050096	2.5423086	1.6486219	0.1047607	1.3035576	1.555302	0.58443063	0.35530797	0.77540404	0.96323913	1.3951538	0.46490708	-0.16322888	-0.5323275	-0.3700584	-0.52802795	-0.49599373	-0.28345248	0.61420155	-0.15178417	-0.5067325	0.0510359
igf2a	-0.03593007	-0.016049704	5.8071265	-0.0106018195	-0.03593039	-0.035928883	-0.035930153	-0.02940534	-0.010400706	-0.033292003	-0.0359301	-0.03593029	0.0424329	0.10190213	0.115794376	-0.00067965954	-0.01372076	-0.035930153	0.0036766909	-0.035930153	0.025599746	-0.029093413	-0.023775402	-0.035930116	-0.035930153	-0.035930153	-0.035930376	0.064465545	-0.035930153	-0.033349432	-0.03593042	-0.018297352
igfbp5b	-0.12891942	-0.13287078	2.6362453	0.029560283	-0.12256073	-0.1185211	-0.13636898	-0.11152541	-0.1272998	-0.11951365	0.94773877	0.2779742	1.5838662	0.70730644	0.453816	-0.023042737	0.14962968	-0.091804676	0.30504125	1.5225501	0.15349495	0.4826854	-0.13042098	-0.1341735	0.20242968	1.7914778	-0.13068227	0.5248932	-0.06393269	-0.08726477	-0.1308557	2.3921583
il11b	-0.0604977	3.3569312	-0.060498152	-0.0521326	-0.060498234	-0.05973394	-0.060498018	-0.060498625	-0.05984872	-0.059163425	-0.058536362	-0.04348175	-0.05199287	-0.048578545	-0.012154152	-0.03626542	-0.049701545	-0.056063186	-0.04944658	0.20105977	-0.056189355	-0.05829086	-0.047398318	-0.056289323	0.068713315	-0.060498025	-0.051472463	-0.06049817	-0.054499045	-0.056692142	0.061236568	-0.0604977
insl5a	-0.009469176	-0.009469135	-0.009469185	-0.009469107	-0.009469094	-0.009469499	-0.009469204	0.015252289	-0.009468943	-0.009468833	-0.009469169	-0.009469121	-0.0094691515	-0.009469181	0.0076284143	-0.009469205	-0.0049057887	-0.009469184	0.022683147	-0.009469204	-0.009469201	-0.009469185	-0.0094693545	-0.0094691925	-0.009469197	29.778896	-0.0094690975	-0.009469191	-0.00946921	0.021248044	-0.009469086	-0.009469177
apodb	-0.007975817	-0.011110711	-0.011110668	-0.010738772	-0.011110549	-0.005521872	-0.011110669	-0.008525508	-0.010162612	-0.010541363	-0.011110746	-0.011110652	-0.011110751	-0.011110678	-0.006472969	-0.011110737	-0.006507913	-0.011110668	-0.009517587	-0.01111067	0.006148311	-0.011110666	-0.0070432816	-0.0004665903	3.1456969	0.17601758	-0.005615145	-0.011110693	-0.011110664	-0.011110419	0.016443748	-0.011110744
apoda.1	-0.013400071	-0.013400073	-0.013400058	-0.013400074	-0.01339998	-0.013399941	-0.013400034	-0.013400312	-0.011338207	-0.012977191	-0.013400071	-0.013400074	-0.013400072	-0.01340006	-0.012354704	-0.0074484535	-0.01154626	-0.013400059	-0.010159084	-0.013400034	-0.013400065	-0.013400058	0.012383116	-0.013400063	2.264632	-0.013400034	-0.012016139	-0.013400063	-0.013400036	-0.012932117	-0.013399877	-0.013400071
lamc2	-0.006216555	-0.023727039	-0.026765257	-0.017658912	-0.00550071	-0.028474992	-0.028475227	-0.02847428	-0.026721189	-0.023083925	-0.02847503	-0.025265884	0.41563097	-0.010986879	-0.0031415313	0.010737121	0.0070741633	0.012169732	-0.02304613	-0.028475227	0.0038248969	-0.025299454	-0.01833496	-0.028475275	5.9042926	-0.028475229	-0.028475108	-0.015934354	-0.024309618	-0.028475212	-0.028475381	-0.02847504
lamc3	-0.042821895	-0.042822007	0.04589461	-0.03267608	-0.042822722	-0.017787024	-0.04282198	-0.042820662	-0.03153024	-0.041322272	-0.029954225	-0.033984717	-0.04282189	0.08665882	-0.01105832	-0.037417475	-0.016473858	-0.042821914	0.021950504	0.6110628	-0.042821907	0.029292932	-0.04208958	-0.042821907	-0.04282192	-0.042821977	-0.04282266	-0.042821907	0.018365867	0.16712423	-0.04282285	2.3328352
lect2l	-0.09225239	-0.09720875	-0.09757785	-0.0965016	-0.08973051	-0.0962094	-0.09757762	-0.097572714	-0.09722296	-0.096875176	-0.09498384	-0.09749459	-0.09604447	-0.09600025	-0.097006544	-0.09668015	-0.09598703	-0.08700346	-0.08856914	-0.097577624	-0.07208981	-0.097293325	-0.060326576	-0.096915364	-0.097577766	-0.097577624	3.677369	-0.09381602	-0.09526902	-0.09707122	-0.09518978	-0.09637848
lepr	-0.054454394	-0.057848517	0.5226275	0.34538502	-0.09005548	-0.058368307	0.19879434	0.014262597	-0.06765334	-0.047792602	-0.02439454	0.088090576	0.075621	0.042320006	0.20979261	0.16159432	0.18028298	0.38476622	0.2359582	-0.061761472	0.2455558	0.016246596	-0.052472256	-0.10408461	0.06335154	2.2029562	-0.035377476	0.2961502	0.055488802	0.01946372	-0.09762571	0.2065786
lgi1b	-0.0070917583	-0.0070916903	-0.0070917574	-0.0070916433	-0.0070916237	-0.0070915655	-0.0070917476	-0.007091551	-0.0038976541	-0.007091543	0.011572126	-0.007091666	-0.0070917183	-0.007091758	-0.007091618	-0.0070917592	-0.007091564	-0.0070917574	-0.0070917583	-0.0070917476	-0.0070917583	-0.0070917574	-0.007093119	-0.0070917583	2.6569462	-0.007091748	-0.00709163	-0.0070917583	-0.0070917546	-0.0070915697	-0.007091611	-0.007091759
lgi1a	-0.012257684	-0.017827982	0.02490001	-0.027601691	-0.035990708	-0.03598961	-0.035990678	0.08733413	-0.023250954	0.02048846	0.03161651	0.005935388	0.18168047	0.09314675	0.057601925	-0.00856812	0.0010349209	0.0021492597	0.19891039	-0.035990678	0.1760623	-0.035990708	-0.030893752	-0.035990708	-0.035990704	3.0789373	-0.020908989	0.001873179	0.022847328	-0.010783577	-0.017192217	-0.0029295266
loxa	-0.15296668	-0.15296745	-0.1417458	-0.13825195	-0.15296821	-0.13543756	-0.15296623	-0.14907484	-0.14690578	-0.14627497	-0.12632391	-0.11982368	0.052890643	1.3807162	2.6322222	0.82454836	0.04669766	0.33714232	0.8870821	0.2995164	1.4633533	0.018402614	-0.1394629	-0.13983172	0.068221755	-0.15296622	-0.14592414	-0.08096338	-0.07422635	0.29875845	-0.15296835	0.43143266
loxl1	-0.31151763	-0.2973694	3.3029528	-0.084198155	-0.30582115	-0.3146534	-0.32758147	-0.15859057	0.84798723	0.09324306	0.2413007	-0.27280536	-0.062623605	0.39196503	0.12653571	0.24035162	-0.08052105	0.008327261	-0.021034896	0.742091	0.054201383	0.0903773	-0.29096657	-0.29575107	-0.29093376	-0.3275815	-0.3208827	-0.27202398	0.5669995	0.7630331	-0.31585714	-0.08719334
loxl2b	0.01923775	-0.17878628	-0.17869478	-0.050914474	-0.20901492	-0.20263332	-0.20901506	-0.17981184	-0.19576347	-0.18966742	-0.102216065	0.024066681	0.19593287	0.39299613	2.392711	1.2913514	0.25320393	0.59348077	0.8426117	0.5018788	1.2154552	0.20224251	-0.05180531	-0.15498382	0.018079333	0.11940653	-0.18966483	0.10531946	-0.19245587	-0.019272704	-0.09063026	-0.0790928
lum	-0.11091354	-0.1341914	-0.1314173	-0.13019103	-0.14120068	-0.13182193	-0.14119998	-0.12857768	-0.13088734	-0.1319883	-0.111745425	-0.026893277	0.37090427	1.9131478	1.9730443	2.7924821	0.19376788	0.48908395	1.0882428	0.4727703	0.81502193	0.26189908	-0.130454	-0.11910319	-0.124802075	-0.14119999	-0.12442273	-0.14119966	-0.13358912	-0.10733816	-0.12923442	0.05022606
mdkb	-0.124079265	-0.12686172	-0.12232064	0.072884865	-0.12686166	-0.122045495	-0.12686239	-0.12117452	-0.12072893	-0.1208896	-0.052960336	-0.107099995	-0.071929835	0.42644295	-0.11636313	-0.06793549	-2.2162607e-05	0.39269522	-0.07441004	-0.12686239	-0.11394871	-0.0969472	-0.11460118	-0.12686205	0.010006574	3.0300665	-0.12686168	-0.121222295	-0.10272607	1.8306577	-0.12384172	-0.06755636
mdka	-0.24069831	-0.24915594	-0.22591051	-0.22595601	-0.25032333	-0.24999747	-0.20724837	-0.24458297	-0.20704916	-0.16574346	-0.19617586	0.3934741	1.3095657	0.4770086	3.7629728	2.9336834	0.48276037	0.78583467	1.3528782	0.6128653	2.5349522	0.28975278	-0.25138155	-0.26177278	-0.16939735	-0.27085587	-0.2505775	-0.13472934	-0.17967221	-0.24431586	-0.2534487	-0.1746145
met	-0.048568595	-0.04856863	0.21412873	0.14608811	-0.04856867	-0.0485687	3.428782	-0.025252715	0.0035564457	-0.006619549	-0.0121812485	0.08900928	0.32611102	-0.02485021	0.058189806	0.010933687	0.014970135	0.03452297	-0.011895372	0.48852816	0.072563566	-0.048568327	-0.042268056	-0.048568424	0.6883103	-0.048568364	-0.048568666	-0.017297305	0.046489876	0.16447735	-0.048568673	-0.048568595
mfap2	-0.13537991	-0.13239418	-0.12976666	-0.096412204	-0.15496713	-0.14567478	-0.15496503	-0.122756876	-0.099756256	-0.13984257	-0.12210064	-0.023257852	0.95156866	1.13893	1.0643734	2.7137635	0.48334986	1.2261108	0.921521	0.082906336	0.83800983	0.5159387	-0.14083323	-0.1495806	-0.1086846	-0.15496504	-0.14204723	0.5354878	-0.12102559	-0.111208126	-0.121549204	-0.11581236
mia	-0.031904377	-0.031904332	-0.03190454	-0.03190448	-0.031904753	-0.025155326	-0.031904485	-0.027739303	-0.029803488	-0.030183243	-0.03190437	-0.031904317	-0.03190435	-0.031904552	-0.03019791	-0.03190441	-0.03167746	-0.03190454	0.11258543	-0.031904485	-0.03190455	0.014587987	-0.030968077	-0.031904574	0.44378525	-0.031904485	-0.03190467	-0.031904574	-0.031904463	-0.031905487	-0.031904917	2.7222898
mmp17b	-0.016227162	-0.01622705	-0.016227186	-0.0008816371	0.012008158	-0.016227493	-0.016227182	-0.016227571	-0.015278479	-0.016227612	-0.016227143	-0.01073941	-0.016227094	-0.016227191	0.0022299788	0.02750104	-0.0083735185	-0.016227186	-0.006884638	-0.01622718	-0.0065987483	-0.016227184	0.0043006944	-0.016227199	3.102391	-0.016227178	-0.016227148	-0.016227199	-0.016227167	-0.016227469	-0.009694593	-0.016227163
mmp2	-0.300901	-0.3071099	-0.08586191	-0.2233343	-0.28254235	-0.29782224	-0.3170858	-0.22351585	-0.16880831	-0.20645204	-0.1201171	2.2643113	2.2674258	1.3412691	0.51025444	1.6058325	1.1018577	0.7998958	1.0865539	-0.039290965	0.4294881	1.0182885	-0.27888793	-0.3074974	-0.18715331	-0.31708583	-0.3009975	0.20542112	-0.22360496	0.15630555	-0.30641484	0.97040784
mmp9	-0.09642255	-0.04714348	0.30788094	-0.09528281	-0.10335357	-0.100625664	-0.045531947	-0.10066642	-0.10057184	-0.10199176	-0.10306094	-0.09365461	-0.054711398	-0.08933395	0.07478309	-0.07245941	-0.07466142	-0.10146119	-0.049962703	-0.103353426	-0.032253645	-0.100556836	-0.065793134	-0.084471725	-0.036546223	-0.10335343	3.4351695	-0.100218475	-0.054434616	-0.10173152	-0.08943594	-0.10335263
asip1	-0.061353423	-0.06135295	-0.061353356	-0.05001916	-0.061353296	-0.06135462	-0.061353248	-0.0392823	0.030255122	-0.013878301	0.11074091	-0.061352782	-0.041306797	2.9105852	0.6022872	0.048072167	0.015082392	-0.06135336	0.27873662	0.05874895	0.29228058	0.24258073	-0.054909684	-0.061353434	0.03199921	-0.06135324	-0.06135316	-0.061353426	-0.04063895	-0.04437951	-0.06135357	0.054313872
nell2b	-0.018047035	-0.01804712	-0.01804704	0.009078724	-0.018047204	-0.018047279	-0.018047022	0.011684222	0.01969157	-0.018045567	-0.004195671	-0.013038264	0.003962528	-0.018047046	0.007832042	-0.011347048	0.09325341	-0.01804704	-0.018047031	-0.018047022	-0.018047012	0.045125388	-0.016124941	-0.018047033	-0.01804702	5.0573177	-0.018047197	-0.018047035	-0.01804701	0.00074823527	0.0071616014	-0.018047035
nppc	-0.13924503	-0.13451089	-0.14091092	-0.10647733	-0.13265961	-0.13735345	-0.14132227	-0.13224354	0.36308357	0.5202714	-0.048187383	-0.13783868	-0.12284009	-0.13005723	-0.13710295	-0.13903433	-0.13372178	-0.13667394	-0.13844049	2.0608172	-0.1381044	0.057471413	-0.13330835	-0.13858843	-0.13553955	0.34710106	-0.13521771	-0.13035697	0.6984006	-0.12091557	-0.13942985	-0.11880152
nrp2a	-0.073421754	-0.053568408	0.7463545	0.104612544	-0.07342291	-0.060756516	-0.07342196	-0.071265906	-0.07147503	-0.07181463	0.009041642	0.07866909	0.26679102	0.41443616	0.63122374	0.2992646	0.1201004	0.55626404	0.1378821	-0.07342196	0.44144106	0.1256337	-0.0680587	0.025237214	0.08154034	2.1028376	-0.07342276	-0.059084374	-0.0058946293	0.09674124	-0.02385673	0.31485185
serpine1	-0.21629603	0.7806616	0.04420133	-0.0713625	-0.2185382	-0.21314763	-0.22826983	-0.18928847	0.0438631	0.26160058	0.25670198	0.08355521	0.3207506	0.045020554	0.7916327	0.9866217	0.015099869	-0.058737233	0.23530716	3.1488326	0.5449762	0.14943883	-0.16017067	-0.22181721	-0.13987331	-0.17429833	-0.21199833	0.54907537	2.4258864	0.0058352915	-0.21267034	-0.14389119
pam	-0.12213068	-0.1330275	-0.05082085	-0.022374058	-0.12982163	-0.18322574	-0.19915923	0.047337208	0.08703996	0.16162431	0.053226452	-0.049125183	0.01885018	0.010459237	0.09706791	0.11685483	-0.0368948	-0.026290204	0.009894846	0.11872125	0.0156064555	0.04628035	-0.052395955	-0.1285054	-0.04073482	5.3511777	0.05815677	0.0791718	-0.0013252962	-0.0061967834	-0.123095766	0.01981207
pappab	-0.013385892	-0.013385857	-0.013385993	0.046498034	-0.013385825	-0.013385794	-0.013385977	-0.013385788	-0.013386394	-0.01178121	0.04898575	-0.013385845	-0.013385871	-0.013385995	-0.013385822	-0.0037657188	-0.013385794	-0.013385993	0.26494506	-0.013385976	-0.013385999	-0.013385993	-0.013385502	-0.013385997	2.5092416	-0.013385975	-0.013385828	0.7167474	-0.013385972	-0.013385797	-0.013385818	0.043240067
pcolcea	-0.25817814	-0.25842136	-0.21984936	-0.17167535	-0.20324962	-0.24044259	-0.22687411	-0.20277818	-0.24475254	-0.25530267	-0.23358779	0.59349823	0.48862034	2.9688818	0.74122804	1.6532176	0.48960495	2.4511423	0.8415816	0.08481127	0.62090766	0.39936236	-0.25283283	-0.26982555	-0.26939854	-0.273118	-0.25683588	-0.23143804	-0.2507265	1.4380424	-0.262731	1.2380091
pcolce2b	-0.20167772	-0.20056836	-0.21230294	-0.19860962	-0.21717103	-0.21098989	-0.22568344	-0.1926827	-0.17472081	-0.09725629	-0.13478464	0.08943184	0.22769603	0.4257232	3.4052267	1.7969007	0.2641405	0.7172165	1.0075566	0.86884266	2.0291617	0.3308212	-0.20371829	-0.22005226	-0.1783491	-0.22568342	-0.20789777	-0.14614847	-0.09252754	-0.10873374	-0.20752226	0.82301563
pdgfbb	-0.08013731	-0.07482876	-0.016080942	2.6777682	-0.07980181	-0.081258506	-0.08599447	-0.051003996	-0.074244596	-0.066615485	0.4026415	-0.072604634	-0.07015502	-0.06535898	-0.07287741	-0.07874299	-0.066586345	-0.085994534	-0.051633053	-0.04533304	-0.05971421	-0.05686925	-0.07577913	-0.0429727	3.7407005	-0.08599445	-0.08599315	0.24118647	-0.08599437	-0.080362	-0.06536705	-0.06450897
serpini1	-0.0049991817	0.05782236	0.76577985	-0.011760246	-0.033215676	-0.03321651	-0.033215813	-0.0045026573	-0.025852706	-0.0328156	0.14065577	0.12206753	0.027270308	-0.02014194	-0.004755448	0.022264594	-0.0024434938	-0.017648455	0.06363403	-0.033215813	0.003497049	-0.033215854	0.004271988	-0.0055352314	-0.0332158	6.3160486	-0.03321574	0.03711772	-0.03321578	-0.00435479	-0.016921159	0.17540029
serpine2	0.16939323	0.0070948103	-0.036353257	0.02088518	-0.16874449	-0.16368824	-0.055401243	-0.1343985	-0.102955595	-0.037400417	-0.042093493	0.052351784	0.3096446	0.33075145	0.21721561	0.40097395	0.37085736	0.38198817	0.12125856	-0.049131773	0.13314688	0.22379465	-0.07563926	-0.12948821	0.25894228	5.9436765	0.35093594	0.41679582	-0.022893606	0.14741474	0.052545182	-0.003945041
pnoca	-0.0061679557	-0.0061679366	-0.0061680046	-0.006167923	-0.0061679273	-0.00616818	-0.0061679957	-0.006168243	-0.006168263	-0.006168276	-0.0061679524	-0.0061679296	0.0027111277	-0.006168005	0.0063734604	-0.0061679697	-0.0061681843	-0.0061680046	-0.0061680055	-0.006167996	-0.0061680055	-0.0061680046	-0.006167073	-0.0061680055	2.3237932	-0.006167996	-0.006167919	-0.0061680055	-0.006168001	-0.0061681606	-0.0061679804	-0.006167956
ppib	-0.23905614	-0.30545324	0.089709304	-0.08977624	-0.3708729	-0.39322644	-0.2904212	-0.403562	-0.2424315	-0.1791766	-0.20707755	0.43012324	0.88373035	1.0590082	3.01646	2.6725852	0.37989128	1.3137525	1.128192	0.8751711	1.8567343	0.1810638	-0.09031513	-0.26024887	-0.055861946	-0.33212063	-0.3187562	0.3796132	0.19128269	0.027729051	-0.35120884	-0.019191831
ptgdsb.1	-0.050816085	-0.05081594	-0.050816458	-0.0372388	-0.039512448	-0.048109207	-0.050816413	-0.035933103	-0.04685583	-0.049020253	-0.034852766	0.48574543	0.86920583	0.027558202	-0.021827467	0.18875542	0.106705084	2.2742126	0.07978458	-0.002435758	-0.04621158	0.33098707	-0.044312313	-0.050816476	-0.05081643	-0.05081641	0.035653025	-0.050816476	-0.05081637	-0.042320535	-0.0508164	0.046643537
ptgdsb.2	-0.045953203	-0.04595312	-0.018462704	-0.025193574	-0.04595261	-0.032375593	-0.045953028	-0.03223342	-0.043360293	-0.04181674	-0.042840894	0.4312385	0.6554632	0.15884273	-0.0064080334	0.04626692	0.115014456	3.4256735	0.09925093	-0.045953024	0.02602531	0.07776073	-0.045218114	-0.045952883	-0.031216508	-0.04595302	-0.04595266	-0.045952886	-0.04595303	-0.04539343	-0.038655236	-0.043279026
ptn	-0.048622105	-0.01440169	0.27623603	0.14321598	-0.04862212	-0.048620895	-0.048621994	-0.02404629	-0.03818531	-0.017615285	2.101342	-0.026575742	-0.045031134	0.06402201	-0.039817233	-0.043222822	-0.038325567	-0.04862205	0.055961948	0.67650336	-0.0018351454	0.031577643	-0.044915393	-0.048622068	-0.048622023	-0.04862199	-0.04862212	0.3064209	-0.04862196	-0.014699901	-0.003122216	0.38272968
ptprsa	-0.031794656	-0.031794902	-0.03179456	-0.031795066	-0.03179514	-0.031793978	-0.031794608	-0.023192916	-0.030578606	-0.013982523	-0.031794697	-0.019441642	0.045025833	-0.031794555	0.008863136	-0.015265799	-0.027652137	-0.03179456	0.038100623	-0.031794608	-0.018461004	-0.008117397	0.029203825	-0.031794555	-0.031794563	14.7535515	0.040355083	-0.031794555	-0.03179457	-0.0076862276	0.051863335	0.059135552
ptx3a	-0.08714319	-0.08714312	-0.08714369	-0.07428182	-0.087143056	-0.08613	-0.08714355	-0.077137895	-0.08638417	-0.08468238	0.28766796	-0.08670146	-0.044062845	0.067238554	1.2185057	0.28255612	-0.012591562	0.07505047	0.40472192	0.43638662	0.70820063	0.19706088	-0.083628215	-0.08714352	0.12298652	-0.08714355	-0.08714306	-0.08441303	-0.08714352	-0.07436509	-0.08714305	2.769102
ptx3b	-0.018217366	-0.018217286	-0.01821733	-0.01821723	0.09477472	-0.018217977	-0.018217353	-0.018218322	-0.018218432	-0.0105716	-0.018217353	-0.0011932929	-0.018217318	-0.018217329	0.47793397	-0.018217422	-0.01490867	-0.01821733	-0.018217353	3.1129203	0.01274688	-0.01821733	-0.018218787	-0.018217351	-0.018217333	-0.018217353	-0.018217213	-0.018217348	-0.018217335	-0.01821787	-0.018217191	0.044741146
rbp4	-0.36300534	-0.36819446	-0.3390127	-0.2948238	-0.37248898	-0.3720014	-0.38211647	-0.29618126	0.33308703	-0.16268565	-0.18746479	1.9255538	1.2975124	1.4464543	-0.24713224	0.5754205	0.9410424	3.9697776	0.41141212	-0.005800025	-0.20783891	0.7089537	-0.36883283	-0.3769843	-0.35529053	-0.3791574	-0.38032076	0.13424073	-0.2798376	0.8617251	-0.37930515	1.4679084

## Sheet: 7dpi
Z-scores of secreted genes
	B-cells	Bl.ves.EC (apnln)	Bl.ves.EC (lyve1)	Bl.ves.EC (plvapb)	Cardiomyocytes (Atrium)	Cardiomyocytes (Ventricle)	Cardiomyocytes (proliferating)	Cardiomyocytes (ttn.2)	Endocardium (Atrium)	Endocardium (Ventricle)	Endocardium (frzb)	Epicardium (Atrium)	Epicardium (Ventricle)	Fibroblasts (cfd)	Fibroblasts (col11a1a)	Fibroblasts (col12a1a)	Fibroblasts (const.)	Fibroblasts (cxcl12a)	Fibroblasts (mpeg1.1)	Fibroblasts (nppc)	Fibroblasts (proliferating)	Fibroblasts (spock3)	Macrophages	Monocytes	Myelin cells	Neuronal cells	Neutrophils	Perivascular cells	Proliferating cells	Smooth muscle cells	T-cells	Valve fibroblasts
bgna	-0.030381123	-0.030380549	0.02170632	-0.030380568	-0.021015527	-0.030381676	-0.030381083	-0.02218516	-0.030382268	-0.030381804	-0.03038041	-0.009086259	-0.028493771	0.0007776185	2.1123405	0.055891696	0.25262284	-0.030380607	-0.0002800851	-0.029141607	0.19088706	0.1045829	-0.02977508	-0.030381126	0.6078015	-0.030380968	-0.030381136	-0.030380974	-0.030381083	-0.02575159	-0.030380419	-0.030380582
scg2b	-0.017427472	-0.017427452	0.028281467	-0.014522232	-0.017428022	-0.012059338	-0.017427485	-0.01742764	-0.017426625	-0.017426664	-0.017428173	-0.017427452	-0.01742745	-0.017427454	-0.017427536	-0.008975361	-0.013636495	-0.017427454	-0.017427495	-0.01597968	-0.017427532	-0.01742748	-0.01581956	-0.01742747	0.15007852	33.680252	0.035971414	-0.017427461	-0.017427485	-0.017426651	-0.017428108	-0.014547814
ccl35.2	0.15311684	-0.08041113	-0.086017825	-0.08201481	-0.08513998	-0.07894231	-0.06290887	-0.087209605	-0.08667923	-0.08559213	-0.08588819	-0.08805056	-0.08737099	-0.08594035	-0.088906296	-0.08811365	-0.08525033	-0.08835601	0.18052103	-0.079825446	-0.088906296	-0.08649265	0.43639833	4.339626	-0.06778642	-0.08890631	-0.088906445	-0.085532606	-0.08765597	-0.08105688	-0.04094968	-0.08860881
ccl25b	-0.16047962	-0.15616755	-0.15030977	-0.14270946	-0.1592823	-0.15517825	-0.15323114	-0.154156	-0.16149105	-0.15962498	-0.14895833	-0.15696086	-0.01775927	2.9958966	0.233897	0.66291475	0.41524184	1.0428486	0.42064062	-0.15131398	0.35428178	0.26743075	-0.15144984	-0.15955573	-0.1536592	-0.14981575	-0.16062747	0.06521096	-0.15117803	0.02483189	-0.1576709	-0.15308733
cxcl12a	-0.17000726	-0.16596237	6.1877394	-0.124115534	-0.17049454	-0.1688254	-0.16471566	-0.16629356	-0.17058936	-0.17115314	-0.10976125	-0.16563271	0.08585701	1.2796341	0.5557293	0.3763645	0.024451608	1.3129494	0.20510258	-0.16217938	0.045904454	0.047141947	-0.16525888	-0.16972862	-0.15314895	-0.17597215	-0.16281077	0.11622053	0.1385963	0.058647826	-0.17135614	-0.15942745
cxcl12b	-0.07927563	-0.08341632	-0.081885286	2.2187417	-0.08686582	-0.082330085	-0.08869042	-0.08332675	-0.086606525	-0.083071254	-0.08626626	-0.08550167	0.059757397	0.09436621	-0.088690646	-0.080662645	-0.05766707	-0.06192959	0.043880597	-0.08295971	-0.058960382	0.01619024	-0.08374408	-0.08281186	-0.08172272	-0.064350456	-0.086703055	4.16969	-0.088690415	-0.082901284	-0.08738609	-0.08481038
bmp4	-0.0622007	-0.06220187	-0.062201202	-0.05781775	-0.009996984	-0.046792995	-0.06220078	0.7022888	-0.05832084	-0.061862286	-0.030495668	-0.043460753	0.024720041	0.14070666	-0.02638036	-0.041890502	0.17062615	0.049798604	0.15862744	-0.018530995	0.0048248684	0.1476433	-0.052675806	-0.06220069	0.1753666	2.489335	-0.062200677	-0.058975406	-0.062200777	-0.05170462	-0.060846575	0.30243328
selenop	-0.5261397	-0.49551272	3.5556345	0.52320725	-0.31721386	-0.3998057	-0.43271926	-0.37353858	-0.17452449	-0.14553687	-0.1736049	0.39478222	0.6848578	1.0609956	-0.16091919	0.52143544	0.5993943	2.0894206	0.4338116	-0.115893625	-0.25976676	0.3056971	-0.28669405	-0.49566838	-0.3643885	-0.51593226	-0.53596896	0.901862	-0.04429488	0.108846985	-0.52084905	-0.16136731
sfrp1b	-0.08625998	-0.08625929	-0.081727065	-0.08472101	-0.08322763	-0.08323535	-0.08509219	-0.08267133	-0.08421637	-0.083980076	-0.08563513	0.089034885	-0.010668968	2.8502238	0.8884053	-0.045381278	0.22157755	0.20533305	0.11706459	-0.08356037	-0.031614304	0.21650322	-0.08357062	-0.08626007	-0.08625987	-0.08626002	-0.08626025	-0.073574774	-0.08625988	-0.08007527	-0.07830473	-0.08625944
sfrp2	-0.037750192	-0.03775023	-0.035512753	-0.03775023	-0.037750237	-0.03775024	-0.037750166	-0.007996176	-0.022931991	-0.030918498	0.5359153	-0.034099426	-0.016935388	-0.019012213	5.193683	0.16161115	-0.035065588	-0.037750226	-0.037750147	-0.03775022	0.45695058	-0.01285932	-0.034655362	-0.037750192	-0.037750177	-0.037750084	-0.0377502	-0.015989384	0.029285258	-0.032882795	-0.025395388	0.0016678754
sftpbb	0.29577634	-0.16396971	-0.14600316	-0.16551243	-0.15752628	-0.16346098	-0.1478606	-0.15881433	-0.15924612	-0.1627381	-0.15920077	-0.13995735	-0.1299874	-0.14929165	-0.15765908	-0.15072161	-0.15546384	-0.1515665	0.49347237	-0.16032737	-0.14727603	-0.16314061	0.93424827	5.240704	-0.16215755	-0.08676772	-0.12997039	-0.15124409	-0.16009825	-0.14676262	-0.076973826	-0.16079748
slit1b	-0.0052973367	-0.0052972967	-0.0052973763	-0.0052972827	-0.0052972515	-0.0052976194	-0.005297346	-0.005297379	-0.005297662	-0.0052976287	-0.005297467	-0.0052973246	-0.0052973367	0.1799641	-0.0052973623	-0.0052972827	-0.005297099	-0.005297295	-0.005297355	-0.005297336	2.1394932	-0.0052973386	-0.0052976157	-0.005297341	-0.0052973386	-0.0052973614	-0.0052973498	-0.0052973703	-0.0052973456	-0.00529764	-0.005297456	-0.0052972874
sparc	-0.4340814	-0.4069972	-0.25091147	-0.3335519	-0.4207978	-0.41258147	-0.40946692	-0.41126257	-0.30329916	-0.35462186	-0.20587078	0.4006381	0.9432636	1.7216467	2.040992	3.1008396	1.298231	1.3110284	0.6277389	0.28632504	2.2671757	0.5442157	-0.41506648	-0.43498024	0.2904705	-0.41794035	-0.42343423	0.9628923	-0.18730488	0.031111583	-0.4293698	-0.17728437
spon2a	-0.025633214	-0.025633344	0.06298442	-0.025633255	-0.013009202	-0.025634523	-0.025633305	0.07411216	-0.021029359	-0.025634525	0.32468683	-0.025633454	-0.025633503	-0.0256331	3.4652064	0.055117518	-0.01493491	-0.02563307	-0.011520647	0.09129542	0.005946075	-0.025633305	-0.024344353	-0.025633197	-0.025633307	-0.025633262	-0.025633162	-0.025633076	0.0006302209	-0.025226569	-0.025633967	0.0033432348
tac3a	-0.011754677	-0.011754825	-0.011754637	-0.011754815	-0.011754247	-0.011755187	-0.011754689	-0.011754862	-0.011080712	-0.011755203	-0.0117547475	-0.011754838	-0.011062451	0.19205032	0.5378918	0.040081304	-0.0095508965	0.00846279	-0.011754675	-0.008348876	-0.011754676	-0.011754699	-0.011312932	-0.011754668	-0.011754699	11.207531	0.003953976	-0.011754612	-0.011754689	-0.0043052007	-0.0025250802	-0.011754806
tg	-0.0149703035	-0.014970617	-0.014970433	-0.014970607	-0.0149697745	-0.013568278	-0.0149703035	0.0061903982	-0.013982387	-0.014881657	-0.012723949	-0.0149706295	0.00977854	0.0029122336	0.024594823	0.006900744	0.010334106	0.048339937	0.008487083	-0.011126283	-0.014970305	-0.014970304	-0.009910249	-0.0149703035	2.3455632	-0.014970309	-0.0149703035	-0.014970387	-0.0149703035	-0.014547207	-0.009594263	-0.013192114
thbs1b	-0.18168326	3.0214753	-0.17547424	-0.16225775	-0.1869654	-0.18639928	-0.19103074	-0.14541662	0.23620717	-0.11295319	-0.09534076	0.14130282	-0.08802263	0.06482378	0.056075823	0.23900896	0.03859047	-0.16194957	-0.034802888	0.018498365	0.1558695	0.17879899	-0.17748684	-0.18266399	-0.19022338	-0.136929	-0.17610669	-0.17768893	-0.048782963	-0.15203923	-0.18921947	0.65529746
tnfaip6	-0.23048705	-0.23582579	-0.23229611	-0.21971762	-0.23314573	-0.22869526	-0.20500773	-0.19979014	-0.20992124	-0.23385642	-0.19333024	0.062787354	0.2022257	0.47950158	1.2141447	2.2169454	0.5128309	0.7801727	0.622208	0.075410515	1.523462	0.59669936	-0.2265317	-0.23808452	-0.2170307	-0.20296706	-0.24019523	-0.1426325	-0.18258545	-0.039852694	-0.23755352	2.6748428
vgf	-0.05048546	-0.0015783581	-0.05048527	-0.04751121	-0.041221213	-0.050482463	-0.046536863	-0.04898177	-0.009093751	0.017995207	-0.02476632	-0.04543383	-0.045663353	-0.02795777	-0.026145067	0.20408814	0.115304954	-0.03420565	0.1755213	0.05897465	0.04843903	0.0671541	-0.035025124	-0.050485466	-0.019443199	20.604502	-0.05048548	-0.05048547	-0.028784033	-0.030361788	-0.04023478	0.06469992
vip	0.018801346	-0.010690476	-0.010690241	-0.009651	-0.010690051	-0.010689363	-0.010690292	-0.010690524	-0.0060512163	-0.009873739	-0.0055426178	-0.010690493	-0.0106905	-0.0106904395	-0.010690317	-0.00895618	0.0014348356	-0.010690435	-0.010690309	-0.010017438	-0.010690316	-0.010690278	-0.0069510243	-0.010690263	0.06175812	18.40246	-0.010690257	-0.010690245	-0.010690291	-0.01037731	-0.010690569	-0.0106904525
vwf	-0.27729335	-0.25201258	0.20925857	-0.22176266	-0.27441016	-0.26968354	-0.26599136	-0.21516168	0.41287354	0.21493137	2.7475834	-0.27799547	-0.28129515	-0.28014562	-0.27669612	-0.28373143	-0.2659444	-0.28039998	-0.2735716	0.927604	-0.28436092	0.046967942	-0.2560022	-0.2762334	-0.28089097	-0.25404108	-0.27789038	-0.2728808	0.33924794	-0.25744227	-0.27069652	-0.28061634
c4	-0.22649264	-0.22840993	-0.062003996	-0.2027591	-0.23424911	-0.22912961	-0.2315888	-0.225855	-0.21676864	-0.22144124	-0.20092075	0.4993903	0.72552633	1.3362566	-0.10759021	0.4861899	1.1489707	2.4342265	0.72974616	-0.21404621	-0.10229427	0.3780301	-0.22886255	-0.23744568	-0.2409242	-0.23748714	-0.2253618	-0.16073206	-0.20573732	-0.20782891	-0.23308372	-0.21630834
spock2	-0.010045752	-0.010045821	-0.0100456495	-0.010045809	-0.010045463	-0.010045912	-0.0100457445	-0.010045862	-0.010045998	-0.010045931	0.005335547	-0.010045835	-0.01004584	0.04237844	0.44698152	-0.010045809	-0.0100450795	-0.010045785	-0.010045739	-0.0100457035	-0.010045707	-0.010045748	-0.010045905	-0.010045743	2.060723	0.35485804	-0.01004572	-0.010045665	-0.0100457445	-0.010045953	-0.010045901	-0.0100458
scg3	-0.023076173	-0.062080264	-0.06208013	-0.06126721	-0.062076423	-0.061083056	-0.062079668	-0.05123619	-0.058228265	-0.058454048	-0.032779202	-0.058622494	-0.057630923	-0.033593055	-0.025947299	0.020680128	0.047183674	-0.053046707	0.090540364	-0.05195638	-0.04881993	0.042617995	-0.053467903	0.00060401356	0.076366365	6.0383816	-0.06207998	-0.062080096	-0.062079675	-0.021196242	0.017090458	2.064987
wnt10a	-0.0049441806	-0.0049442262	-0.004944138	-0.00494422	-0.0049439934	-0.0049439142	-0.004944168	-0.0049441503	-0.0049439115	-0.004943914	-0.004944056	-0.004944209	-0.004944196	-0.0049442095	4.186604	-0.00494422	-0.0049439524	-0.0049442076	-0.00494416	-0.004944164	-0.004944167	-0.0049441746	-0.0049439147	-0.0049441783	-0.004944174	-0.004944161	-0.0049441685	-0.004944145	-0.004944168	-0.004943913	-0.0049440674	-0.0049442155
aspn	-0.034137778	-0.03413774	-0.034137756	0.007082231	-0.034138985	-0.034139134	0.005186876	-0.031364866	-0.032401133	-0.034139227	-0.031395707	-0.016297607	-0.014146355	0.06980408	4.234312	0.54326236	-0.00032483353	-0.011929435	0.14058101	-0.03413775	0.7926345	0.052772544	-0.030656818	-0.034137778	0.119910076	-0.03413785	-0.03413777	1.1386666	-0.034137804	-0.03206149	-0.034139	-0.03413774
cbln1	-0.018579604	-0.018579515	-0.01857955	-0.016218828	0.052112363	-0.018142072	-0.018579667	0.12907358	-0.015314015	-0.014706904	0.00806079	-0.007276774	-0.0101210885	0.009062632	-0.01857969	0.014440879	0.023370154	-0.01857952	-0.018579707	-0.018579535	-0.018579686	-0.018579636	-0.016531574	-0.018579599	-0.018579636	4.1302414	-0.018579587	-0.018579558	-0.018579666	-0.0023952918	-0.007097491	0.018129952
jam3a	-0.08738369	-0.07113019	-0.041952	0.07280787	0.0030132725	0.0871864	0.39705545	0.043287538	-0.07652063	-0.05842875	-0.069016345	-0.054141283	-0.07383243	0.056233946	-0.024364302	0.08475392	0.024883095	0.046181362	0.015862592	-0.040702928	0.09814056	0.03871223	-0.08037195	-0.07282697	-0.08738379	0.8408634	-0.08738362	2.5790048	-0.07676685	-0.020704454	-0.08374686	-0.024991937
apln	-0.12508391	4.947504	-0.124055214	0.111038	-0.042128894	-0.09699819	-0.08480393	0.0065182755	-0.12101505	-0.054390874	-0.11132879	-0.1127585	-0.12974909	-0.12492076	-0.13503641	-0.11897185	-0.114226535	-0.12808819	-0.119332984	-0.051202074	-0.12016304	-0.101011634	-0.1234212	-0.13503645	-0.13478364	0.077387154	-0.1138165	-0.06541181	-0.096218355	-0.1220477	-0.11922182	-0.10246814
lrrc17	-0.16925451	-0.14891008	-0.16066828	-0.15089309	-0.061940193	-0.12002943	-0.03682574	-0.09625608	-0.16463009	-0.15738456	-0.15800898	0.4538666	0.20598918	0.557609	2.6396751	1.3224791	0.33722436	1.2680755	0.25075167	-0.12260873	1.2560616	0.16226278	-0.15832333	-0.15511847	-0.15041956	-0.16925463	-0.15044536	0.32579675	-0.16397704	0.006345114	-0.16408452	-0.15548392
postnb	-0.20529151	-0.18928042	-0.19313607	-0.1746603	-0.19862512	-0.18990427	-0.19955271	-0.18668452	-0.2002935	-0.1958288	-0.1979383	0.93588394	2.1049554	0.3852189	3.3702724	2.8870516	0.25739965	0.32525238	0.6135957	-0.15558618	3.3243124	0.7494226	-0.19752568	-0.205171	-0.18928589	-0.1499864	-0.20383053	-0.0649391	-0.20025153	-0.19200301	-0.19892809	-0.14360535
loxl4	-0.041296065	-0.03179617	-0.041296035	-0.015720928	-0.033199336	-0.039087318	-0.041296087	-0.00091912004	-0.028914317	-0.018967327	-0.0127657065	-0.026659215	-0.0010408191	-0.0030915297	2.2077382	0.10569186	0.012216808	0.014429059	-0.004582829	0.02714292	0.21123616	0.10686491	0.10328317	0.0339371	-0.041296076	-0.041296206	0.15028635	-0.04129604	0.008148486	-0.024937397	-0.031145459	-0.02176618
olfm1b	-0.023486687	-0.023486989	-0.023486873	-0.005043156	-0.023485692	-0.02348438	-0.023486622	-0.023487013	0.03756189	0.016097007	0.0103541035	-0.023486998	-0.020869533	0.040530097	0.014128481	0.030560957	0.027229128	-0.008298848	-0.023486624	-0.0018315726	-0.023486637	-0.02348662	-0.022346245	-0.023486705	0.22665943	3.1722593	-0.023486746	0.15816501	-0.023486622	-0.022822024	-0.023486923	-0.023486977
olfm1a	-0.005607924	-0.0056079486	-0.005607893	-0.0056079705	-0.005607733	-0.0056076637	-0.0056079226	0.07116006	-0.005607661	-0.0056076627	-0.005607788	-0.005607922	-0.0056079105	-0.005607979	0.4279721	-0.005607971	-0.0056076967	-0.005607977	-0.005607914	-0.0056079384	-0.005607905	-0.0056079295	-0.0056076637	-0.0056079202	-0.005607929	7.2850375	-0.0056079123	-0.0056078928	-0.005607923	-0.0056076623	-0.005607798	-0.005607984
abi3bpb	-0.10677371	-0.09832999	-0.102202535	-0.100831054	-0.10569343	-0.09870252	-0.10677388	-0.083241574	-0.030035457	-0.016840214	-0.031880863	-0.10246713	-0.09255821	-0.032683365	0.06834325	-0.03362315	-0.030853827	-0.1035483	0.14485593	0.018681597	-0.066750534	0.49792665	-0.10022821	-0.1067737	-0.08105752	-0.09950668	-0.10677367	-0.0912965	-0.03420482	-0.10044556	-0.10370511	3.8326201
clcf1	-0.036315165	-0.036315702	-0.036315452	-0.036315687	-0.036315836	-0.036315877	0.09658922	-0.010519308	-0.026389806	-0.03461289	-0.032370094	-0.036315717	-0.036315724	-0.030991782	-0.036315206	0.24241747	-0.006890943	-0.01178661	0.018466106	2.004975	0.06437587	0.046138003	-0.032930996	-0.036315154	-0.003564033	-0.036315214	-0.0066822246	-0.006518553	0.0050619515	-0.032674372	-0.036315795	-0.02304207
pla1a	-0.14479606	-0.11943425	-0.12701263	-0.14122668	0.61560744	0.15859167	0.35267207	2.139999	-0.12883891	-0.115415856	-0.14230125	-0.14576517	-0.15102091	-0.13569897	-0.1569674	-0.15074007	-0.123390436	-0.15270671	-0.15279846	-0.13739866	-0.15266655	-0.14639425	-0.1366327	-0.14130566	-0.10182895	-0.14942122	-0.15696722	-0.13733335	-0.14787488	-0.106760286	-0.13786596	-0.13848966
olfm3b	-0.012078771	-0.0120790405	-0.012078814	-0.0120790275	-0.012078451	-0.012077844	-0.012078777	-0.012079085	-0.012077822	-0.012077839	-0.0120789325	-0.012079055	-0.012079062	-0.012079006	0.5898639	0.02808264	-0.007615833	-0.012079003	-0.01207878	-0.012078915	-0.012078805	-0.012078774	-0.012077846	-0.012078771	-0.012078774	23.576012	-0.01207877	-0.012078768	-0.012078777	-0.0120778335	-0.012079022	-0.012079018
cthrc1a	-0.1288672	-0.124954976	-0.032839805	-0.10256491	-0.11739353	-0.12290811	-0.12886672	-0.12835106	0.16334218	-0.03722158	-0.10325211	-0.120023586	0.36501077	0.04579927	3.5809915	1.3341342	0.16232842	0.0009021985	0.1845389	0.19048631	3.298596	0.18365666	-0.12136959	-0.12886724	-0.12886696	-0.12886697	-0.11927135	-0.12415201	0.102023214	-0.11974066	-0.12886749	-0.06945914
zgc:153219	-0.0072510447	-0.007251041	-0.0072510946	-0.0072510573	-0.0072513376	-0.0072513763	-0.007251055	-0.0072509833	-0.0006484435	-0.007251344	-0.007251165	-0.0072510215	0.036795564	-0.0072510852	2.413661	0.025873272	0.0032067907	-0.0072510904	-0.007251062	-0.0072511346	-0.0072510834	-0.00725105	-0.0072513903	-0.007251044	-0.00725105	-0.007251083	-0.0072510415	-0.0072510727	-0.007251055	-0.007251306	-0.0072511327	0.06933894
nxph1	-0.017623076	-0.017623385	-0.017623017	-0.017623352	-0.01762371	-0.008569585	-0.017623141	-0.0176235	-0.017623816	-0.017623814	-0.017623626	0.11996629	-0.017623441	-0.017623296	-0.017623153	-0.017623352	0.047712162	-0.017623285	-0.017623171	-0.017623056	-0.017623147	-0.017623108	-0.017623812	-0.017623069	-0.017623108	20.35595	-0.017623056	-0.017623026	-0.01762314	-0.017623814	-0.01762361	-0.009073157
rspo3	-0.11263656	-0.10054641	-0.058231976	-0.10835579	-0.10659723	-0.10855784	-0.097321786	-0.092753835	-0.09192039	-0.0970322	-0.10966721	0.03861475	0.4230119	0.33965898	0.7336856	0.95255315	0.11696722	2.4302502	0.36795464	0.022834327	0.15348129	0.15177839	-0.10510899	-0.09410579	-0.106932156	0.49448183	-0.10959939	-0.09215972	-0.10606093	-0.104700156	-0.112638064	-0.10853083
clu	-0.2111616	-0.18752354	-0.17774728	-0.19137157	-0.19830778	-0.19378918	-0.17864823	-0.19167776	-0.18727405	-0.19144025	0.013304136	-0.19630654	0.052452814	2.2588573	2.5888724	1.3681567	0.53435594	2.740964	0.34286672	-0.15163277	0.5909801	0.24073604	-0.198334	-0.20304966	-0.20729782	0.13068604	-0.20257375	-0.15010503	-0.13931291	-0.14991832	-0.20666651	-0.19110921
hapln3	-0.06266461	-0.05325313	3.0850124	-0.05512596	-0.06266644	-0.06221698	-0.0626649	-0.030740323	0.024695657	-0.04146726	0.10372152	-0.05286159	0.0122157475	-0.043033116	0.1705899	-0.043480568	0.004610617	-0.056271914	-0.051384974	-0.015373098	-0.062664814	-0.03392851	-0.057819474	-0.06266458	-0.057724375	-0.062664755	-0.06266452	-0.06266438	0.04097137	-0.016754182	-0.062666535	-0.05206478
rspo1	-0.07782374	-0.07336335	-0.0778237	-0.06117447	-0.073785365	-0.07520099	-0.077823795	-0.07290476	-0.07618292	-0.076031655	-0.064330354	-0.07560412	-0.055386767	0.0023009991	-0.041366342	-0.07782536	-0.052272823	-0.07700482	0.35642982	-0.075630695	-0.07190465	0.50070417	-0.0742355	-0.07782374	-0.074929215	-0.07782396	-0.07250915	-0.069795676	-0.07782379	-0.07440212	-0.07782319	3.8615856
col10a1b	-0.0019397114	-0.009568274	-0.009568342	-0.009568278	0.0012708576	-0.008637277	0.009212952	0.046450607	-0.008815359	-0.0093078995	-0.0080246385	-0.0091508515	-0.009568321	-0.008970559	5.255172	-0.009568278	-0.008331789	-0.009568286	-0.006843757	-0.00686692	0.6710977	-0.009568434	-0.009127786	-0.009568439	-0.009568434	-0.009568404	-0.0095684165	-0.009568359	-0.0044923723	-0.009056255	-0.009568633	-0.006884259
col10a1a	-0.008743511	-0.008743352	-0.008743427	-0.008059637	-0.008743311	-0.008584043	-0.008743504	-0.008743337	-0.008387217	-0.008743297	-0.0087433215	-0.008553467	-0.008743345	-0.008743363	6.02623	0.0033833883	-0.0075950883	-0.008743364	-0.008743499	-0.008743394	1.1467543	-0.008743507	-0.008621489	-0.0087435115	-0.008743507	-0.008743484	-0.008743509	-0.008743445	-0.008743504	-0.008743297	-0.008743323	-0.008377583
col11a1b	-0.10135921	-0.11440943	-0.108134165	-0.10882027	-0.09701305	-0.103724815	-0.11619758	-0.08754215	-0.11141606	-0.10826071	-0.11315727	-0.09317404	0.20327303	0.017554244	6.1691494	3.1445959	0.087956026	0.37293586	0.3917134	0.2849961	2.6985357	0.37931344	-0.110355124	-0.112088926	-0.1025884	-0.116197534	-0.106855415	-0.06160952	-0.11619758	-0.11155876	-0.11075417	-0.106021695
col11a1a	-0.047831226	-0.047831263	-0.03179507	-0.01681358	-0.023639198	-0.047828097	-0.047831293	-0.047830675	-0.04638385	-0.04782803	-0.045347504	-0.047831062	-0.014707835	-0.009813544	5.728028	1.2950191	0.0060276007	-0.0144342	0.14519633	-0.047831427	3.1688	0.10193128	-0.043534826	-0.047831196	-0.047831334	-0.047831204	-0.016564537	-0.014777022	-0.047831293	-0.043542165	-0.047830477	0.12696837
col11a2	-0.014192577	0.057263166	-0.014192578	-0.0037012664	-0.014191689	-0.014191139	-0.0141925765	-0.01419258	-0.014191118	-0.002982883	-0.014192125	-0.01419258	-0.010413695	-0.014192579	2.7410502	-0.00403435	-0.0034872072	0.010074926	-0.014192576	-0.014192579	1.1858219	-0.0141925765	0.021460405	-0.014192577	0.22310086	-0.014192553	-0.014192578	-0.014192578	0.029643608	-0.011018933	-0.014192207	-0.01419258
col12a1a	-0.1301505	-0.14138086	-0.12274738	-0.11808577	-0.13762288	-0.13763379	-0.12353281	-0.11839889	-0.14215253	-0.14188023	-0.13994886	-0.08927475	0.5060347	0.028625455	6.5133486	3.9609544	0.14847803	0.26176938	0.5505971	-0.023601169	3.5640914	0.5717229	-0.14005242	-0.14103515	-0.14492986	-0.14709121	-0.14273912	0.16169685	-0.13161883	-0.13867328	-0.14192565	-0.13346557
col12a1b	-0.09880572	-0.09880567	-0.075626425	-0.09068516	-0.091650486	-0.09578831	-0.09250561	-0.09325407	-0.09716804	-0.09466408	-0.095424995	-0.06816714	0.047897696	0.07224165	1.7822953	2.3515859	0.2959199	0.44089445	0.20646533	-0.08293563	1.3326186	0.21694958	-0.095809	-0.09880566	0.031992104	-0.098805726	-0.09880553	-0.08225462	-0.0880943	-0.08261227	-0.098804645	-0.075756446
col14a1a	-0.014495852	-0.014495851	-0.014495851	-0.014495851	-0.014495851	-0.009660866	-0.014495853	-0.0041877264	-0.0138453655	-0.0144958515	-0.014495851	0.049907483	-0.0136136385	-0.0144958515	-0.014495858	-0.014495851	-0.010821004	-0.0032308123	-0.014495854	-0.014495851	-0.014495859	-0.014495852	-0.009097256	-0.0144958515	2.8298852	-0.014495873	-0.0144958515	-0.0144958515	-0.014495853	-0.0144958515	-0.0052006464	-0.014495851
col15a1b	-0.049432166	-0.049431488	-0.049432214	0.1856689	-0.049434047	-0.045126047	-0.04943209	-0.039618596	-0.046422407	-0.045361426	-0.046514302	-0.045187026	-0.010653171	0.086925976	-0.0074197366	-0.030454509	-0.03748629	-0.044787392	0.07694789	-0.0225234	-0.022209479	0.014090552	-0.043939717	-0.049432196	2.0505407	-0.04943225	-0.049432255	2.181273	-0.04943209	-0.038759124	-0.04943179	0.5661908
col18a1b	-0.17770432	-0.17366847	-0.14379658	0.06933251	-0.18062076	-0.17652597	-0.15487997	-0.16184723	-0.17722858	-0.17773657	-0.17579971	0.8190231	0.122224316	0.2277601	0.05632488	1.1153115	0.92280525	0.4014322	0.5537782	-0.17056343	0.55483	0.23012114	-0.1740735	-0.18521807	0.09978119	-0.11305657	-0.18047103	2.4003572	-0.17434028	-0.17537566	-0.17504798	-0.15720126
col1a1a	-0.13300215	-0.124352984	-0.13300264	-0.12006909	-0.12967016	-0.124968804	-0.11773669	-0.12212067	-0.105290405	-0.09534916	-0.09799286	0.10836865	0.48150104	0.55492896	2.8441458	1.2781317	0.47313997	0.22531372	0.38391647	0.35634694	1.2489148	0.16788825	-0.12893172	-0.1268366	-0.11329513	-0.13300179	-0.120969824	-0.07366281	-0.0930443	-0.10469999	-0.12919098	-0.09928697
col1a1b	-0.34281	-0.32875806	-0.3202566	-0.27549735	-0.3345396	-0.32524747	-0.32721367	-0.29981545	-0.24062905	-0.24650359	-0.1778177	0.40770227	0.98781514	2.02139	5.18801	2.6314657	1.0686935	0.7521263	0.83846885	0.66187406	3.0425231	0.74319625	-0.32449728	-0.34131253	-0.32511893	-0.31490225	-0.3331077	0.15418325	-0.06918803	-0.22073899	-0.33346647	-0.16729723
col1a2	-0.34225437	-0.33257413	-0.3313784	-0.29295507	-0.34079963	-0.33392227	-0.3174954	-0.31588164	-0.26219273	-0.2571376	-0.23837432	0.34606427	1.0019168	1.9224343	5.572914	3.0678005	1.0546757	0.96231407	0.80836856	0.6545775	2.8910682	0.65602386	-0.33153284	-0.34735295	-0.32070917	-0.34022692	-0.34048304	0.19891503	-0.16422388	-0.2107097	-0.3414099	-0.13215116
col2a1b	-0.05784479	-0.05402859	-0.057844974	-0.052037656	-0.019778783	-0.029890962	-0.057845064	0.008267083	-0.052289538	-0.05531397	-0.04384542	-0.056452677	0.00539796	0.19078718	3.5689034	0.24488671	0.0062951464	-0.037528757	0.122013204	-0.057845235	0.41088933	0.0976525	-0.054298073	-0.045962814	0.04486254	-0.05784498	-0.038329486	-0.005869203	-0.057845064	0.011969241	-0.05208501	0.9991964
col5a1	-0.32390407	-0.30707535	-0.1455528	-0.22298278	-0.31768385	-0.31225485	-0.3140129	-0.28481573	-0.22648476	-0.16298951	-0.07759581	0.13011664	0.65301865	0.7806327	3.9838018	3.3978238	1.0969558	0.76327866	0.75844586	0.74304295	2.9790096	0.7157954	-0.3093184	-0.32310703	-0.24828324	-0.2964266	-0.31893322	0.4761591	0.0008850511	-0.29721642	-0.31396276	-0.12792738
col5a2b	-0.008008737	-0.008008886	-0.008008805	-0.0080088815	-0.008008822	-0.008008383	-0.008008746	-0.008008902	-0.008008489	-0.0080084065	-0.008008919	-0.008008892	-0.008008894	-0.008008874	5.5262427	-0.0080088815	-0.008008325	-0.008008872	-0.008008752	-0.008008841	1.3859898	-0.008008742	-0.008008373	-0.008008736	-0.008008742	-0.008008774	-0.008008734	-0.008008786	-0.008008746	-0.0080084335	-0.008008917	-0.008008878
col5a2a	-0.30708387	-0.2983856	0.09564419	-0.24468718	-0.3049633	-0.29920876	-0.31809083	-0.2712234	-0.17346475	-0.06561055	0.023802929	0.0345945	0.43808344	0.5898927	3.172382	2.033259	0.76518977	0.68719065	0.5435132	0.9149602	1.8906976	0.5310411	-0.29873595	-0.3100178	-0.21436104	-0.31339377	-0.31579587	0.37945992	0.14094476	-0.024169082	-0.30629513	0.029395128
col6a1	-0.3446199	-0.3173401	-0.31947592	-0.1930664	-0.32779902	-0.3270948	-0.31726167	-0.30573758	-0.117399395	-0.13210544	-0.2466703	0.8681941	0.76493424	1.3453988	2.7113464	1.9295567	1.1106281	0.803288	0.57361305	0.13060217	1.5033513	0.7016993	-0.32454243	-0.3435066	-0.29085657	-0.2891284	-0.33760682	0.947983	-0.09710166	-0.26514938	-0.33544862	-0.22941548
col6a2	-0.2964223	-0.27857348	-0.28269473	-0.20485859	-0.28437993	-0.2775439	-0.26855013	-0.25899565	-0.040406946	-0.0272835	-0.17684403	0.5578411	0.6468347	1.0233095	2.2813585	1.6813389	0.8365298	0.7116032	0.51568705	0.095078975	1.2302297	0.5938595	-0.27964124	-0.28770864	-0.2577252	-0.2637101	-0.29460144	0.5638097	-0.053716388	-0.23869286	-0.28460267	-0.2245631
col8a1b	-0.083045	-0.083815075	0.019494904	-0.07470765	-0.09008165	-0.09279172	-0.09483337	-0.06265617	0.012129622	-0.06033107	-0.08623845	-0.0742096	-0.073119655	0.22516373	3.536922	1.2598683	0.32921228	0.1654996	0.18841492	-0.085161425	0.7008019	0.2115164	-0.08997738	-0.08474901	-0.09483337	-0.09483335	-0.09483337	-0.09283314	0.02402967	-0.08486038	-0.09483279	-0.052524548
cpa5	-0.054263365	-0.054262932	-0.05349784	-0.051834304	0.0007476696	-0.04441234	-0.054263122	0.06410178	-0.0509547	-0.051867	-0.049262505	-0.02412049	-0.033126608	-0.052985366	-0.05426313	-0.05270234	-0.050191283	-0.05033164	-0.047249608	-0.052579056	-0.05426313	-0.04251288	-0.020104967	-0.031910848	-0.037079662	-0.044389553	5.637922	-0.05426364	-0.054263122	-0.047490925	0.17675023	-0.051191315
podn	-0.05526751	-0.05526738	2.4582973	-0.038658988	-0.055267353	-0.04766547	-0.055267595	-0.053145695	-0.05104885	-0.053782105	-0.05295385	-0.05400169	-0.04560748	0.09419409	0.32130834	-0.004060821	0.16087225	0.5277697	0.054614585	-0.04946679	-0.055267807	0.09478296	-0.053435277	-0.055267498	-0.055267554	-0.055267807	-0.055267483	-0.05526744	0.00952661	-0.051201653	-0.05526736	-0.047878746
crhbp	-0.052709542	-0.052709274	-0.041335545	-0.052032944	-0.05119011	-0.04605466	-0.000770643	-0.04375536	0.14424518	-0.051003158	-0.03078539	-0.051236644	0.37464145	0.14482614	-0.043869972	-0.0137076145	0.029151166	0.00063869427	-0.027230145	-0.02027158	-0.041589577	0.03348027	-0.04634686	-0.052709542	0.111762844	6.6587358	-0.029666405	-0.050558224	0.2516842	-0.046226982	-0.04905211	-0.038264133
crlf1a	-0.09163452	0.015555875	-0.07078703	-0.008238263	-0.07278091	-0.08330954	-0.08467341	-0.060599145	-0.018083433	-0.060857553	0.0500616	-0.05280918	-0.05609608	-0.048865575	0.1678278	0.24959919	-0.024001762	-0.060771327	-0.05689593	3.87272	0.28908688	-0.0040940237	-0.0733435	-0.08488795	0.05181117	-0.09163474	-0.08173078	-0.07276188	0.03759939	-0.07363836	-0.08664117	-0.029857105
ccdc3b	-0.086084135	-0.059538662	-0.07303983	0.21375209	-0.08061921	-0.08443995	-0.083312444	-0.072584145	-0.046917208	-0.06927825	-0.08181661	-0.07730809	0.041109063	0.34847555	0.97918135	0.365001	0.026470259	0.47130004	0.05989466	-0.08363494	0.029625457	0.082210585	-0.08327097	-0.07290678	0.2095921	-0.08608389	-0.08608389	3.9202359	-0.05450341	-0.07255912	-0.084126115	-0.08190144
angptl7	-0.06683303	-0.06114631	-0.06501388	-0.058540765	-0.06632785	-0.0654894	-0.066075236	-0.062893696	-0.06588699	-0.06316541	-0.064559475	-0.06652222	-0.065879345	0.042518653	0.14547308	0.3299294	0.0077561513	-0.057749603	0.06878139	-0.06112279	0.10791097	0.24783267	-0.05758033	-0.06683305	0.1673201	-0.06683281	-0.06201988	-0.066833206	-0.066832796	-0.063753426	-0.06557415	2.6465812
adcyap1b	0.07452724	-0.03133867	0.99911565	0.11041152	-0.03134006	-0.027635137	-0.0313387	-0.031338457	0.018782137	-0.025939615	-0.021752909	-0.01946352	-0.0115854	-0.03133883	0.1055439	-0.03133873	-0.029627193	-0.022927811	-0.014054064	-0.027925845	-0.031338707	-0.0313387	0.03247103	-0.031338695	0.2204911	4.0747943	-0.031338695	-0.0313389	-0.0036700168	-0.02639634	-0.0313393	-0.029584339
csf1b	-0.017990487	-0.01799022	0.28308296	0.061220422	-0.017990153	-0.013111399	-0.017990435	-0.017990196	-0.01799013	-0.017990133	0.17561619	-0.017990213	-0.01799021	0.03082645	-0.017990462	-0.017990228	-0.014648793	-0.017990243	-0.017990408	-0.017990291	-0.017990462	0.15989636	0.0040961984	-0.017990492	-0.01799046	3.3251898	-0.017990481	-0.017990377	-0.017990436	-0.012020878	-0.017990174	-0.017990233
cart2	-0.004964375	-0.0049643577	-0.004964364	-0.004964358	-0.004964649	-0.004964167	-0.0049643866	-0.004964456	-0.0049641132	-0.004964155	-0.0049645724	-0.0049643843	-0.0049644	-0.0049643586	-0.0049643833	0.006356993	-0.0049646995	-0.004964359	-0.004964394	-0.0049643614	-0.0049643833	-0.0049643805	-0.0049641714	-0.004964374	-0.004964381	10.361986	-0.0049643717	-0.004964366	-0.0049643866	-0.004964141	-0.004964558	0.0078017265
zmp:0000001268	-0.008072858	-0.008072854	-0.008072856	-0.008072854	-0.008073239	-0.008072512	-0.008072861	-0.008072881	-0.008072486	-0.008072507	-0.008073169	-0.008072854	-0.008072854	0.02132406	3.454663	0.13441339	-0.008072862	0.009384304	-0.0080728615	-0.008072855	-0.008072874	-0.008072859	-0.0069014486	-0.008072858	-0.00807286	1.0107223	-0.008072857	-0.008072856	-0.008072861	-0.0080725	-0.008073133	-0.003063798
ecrg4a	-0.025918005	-0.01893249	-0.025917854	0.019285321	-0.025917191	-0.024135744	-0.025918005	-0.022685753	-0.024034396	-0.024932424	-0.024657166	-0.025335815	-0.014458351	0.0038289477	2.217628	0.17876256	0.10300202	0.20189708	0.035424046	0.024428103	-0.01870482	0.030627444	-0.023266131	-0.023287952	0.104032464	0.14094025	-0.025918005	0.1893274	-0.025918005	-0.02447092	-0.02375185	0.0042417436
olfml3b	-0.26628506	-0.24791276	-0.25595132	-0.2529688	-0.25964323	-0.2471075	-0.23312585	-0.24121553	-0.24479248	-0.25980586	-0.24564196	1.1394845	0.7034658	2.345369	1.0914485	1.299966	0.75191617	1.0408723	0.36223796	-0.13913092	0.7096123	0.39579755	-0.25313887	-0.24780409	-0.25985387	-0.24038547	-0.25807038	-0.1385767	-0.23540176	-0.020305928	-0.2559248	-0.05553505
admb	-0.09019477	4.359439	-0.086993545	-0.07639765	-0.090823546	-0.09016489	-0.08918973	-0.06725034	-0.09041015	-0.090975754	-0.08974679	-0.090545826	-0.09056406	-0.078708395	-0.08545762	-0.07580136	-0.08690669	-0.037557162	-0.089749135	-0.08818882	-0.090391144	-0.0916266	-0.086484306	-0.09162642	-0.080154985	-0.08905525	-0.064298324	-0.09024256	-0.09032498	-0.07228134	-0.089925274	-0.09059702
abhd15a	0.14446421	-0.039532416	-0.021287758	0.61216116	-0.055865586	-0.05411253	-0.051801167	-0.04936979	-0.04042471	-0.019854018	-0.016166897	0.032405995	-0.042074766	-0.018576365	0.11849199	0.015605521	-0.022861624	-0.042294476	-0.008678738	0.23196697	-0.05586719	-0.0358504	-0.03384674	0.06922798	0.26314837	6.231288	-0.055866826	-0.034545414	-0.041264787	0.024901785	0.15028325	-0.025157815
dkk3b	-0.25955313	-0.25645846	-0.19436197	-0.09368359	-0.25711972	-0.24552152	-0.18593605	-0.26361606	-0.2646352	-0.26060236	-0.1806946	1.9054865	1.4892915	0.27976602	1.355568	2.1410046	0.6085228	1.3843087	0.49741825	-0.182274	2.0606444	0.41727003	-0.26358685	-0.2747011	-0.2645354	-0.2786888	-0.27301234	-0.26068515	-0.23688102	-0.120041534	-0.26294398	-0.04894213
gldn	-0.02222764	-0.022227893	-0.022227496	-0.018537868	-0.02222689	-0.02222844	-0.022227641	-0.02222797	-0.019160472	-0.022228474	-0.02222795	-0.022227919	-0.015719986	-0.022227833	-0.022227634	-0.018525377	-0.022226369	-0.022227827	-0.022227613	-0.022227673	-0.022227643	-0.022227662	-0.021615492	-0.022227623	5.5570936	-0.022227643	0.003355904	-0.022227501	-0.022227641	-0.022228513	-0.022228045	-0.022227855
mfap5	-0.30677813	-0.2994317	-0.2987957	-0.26525435	-0.3044936	-0.30200958	-0.30025086	-0.29422092	-0.30933145	-0.29026935	-0.2903864	0.66685826	0.38261625	2.657066	-0.024019912	0.27370778	1.543977	0.9713679	0.553497	-0.29385492	0.3640496	0.47769696	-0.29947594	-0.3099518	-0.2607332	-0.29828054	-0.311283	0.36106256	-0.30092725	0.05122063	-0.3064011	-0.21502186
fap	-0.026286034	-0.02628595	-0.026285913	-0.02628588	-0.0050050006	-0.021798186	-0.010324751	-0.026286207	-0.02628783	-0.025409937	-0.0053913076	-0.017390626	0.08226522	0.06889206	3.6792436	0.21400182	0.01796484	-0.016005246	0.08036441	-0.016737515	0.25649923	0.002242452	0.026081251	0.044073347	-0.02628601	-0.026285889	0.010085374	-0.026286008	-0.026285987	-0.022489073	-0.02628594	-0.026285823
dpt	-0.23248447	-0.22158821	-0.22251491	-0.21797538	-0.22487094	-0.22595133	-0.21280195	-0.21958183	-0.22973563	-0.22852986	-0.22905794	-0.19995922	-0.18611953	2.6665869	0.12057152	1.5210265	1.3077781	1.5792705	0.4572857	-0.21912903	0.2529804	0.45582777	-0.22346383	-0.22899261	-0.22902992	-0.15082845	-0.22826302	-0.1824286	-0.22773407	-0.21866354	-0.2263891	-0.19476673
si:ch1073-459j12.1	-0.28252473	-0.26000047	-0.25197756	-0.25491515	-0.2751091	-0.26916325	-0.2592373	-0.26922047	-0.26829186	-0.27633196	-0.25466457	0.655599	1.4468837	2.901705	1.3015763	1.4533336	0.89643806	1.1958249	0.7614301	0.23948953	0.9592455	0.5879174	-0.27165562	-0.27881745	-0.28365618	-0.22203118	-0.2679895	0.03372149	-0.23475057	-0.2290751	-0.27864555	-0.18328483
lyz	-0.03657943	-0.03693699	-0.037257653	-0.037555814	-0.03762789	-0.03653734	-0.038342398	-0.037990496	-0.03713774	-0.03726062	-0.03751013	-0.037419774	-0.03818842	-0.03754205	-0.03834229	-0.038078103	-0.037852	-0.037829604	-0.03741174	-0.037751824	-0.038342293	-0.038067624	-0.029020097	-0.03719879	-0.036669616	-0.038342323	6.362214	-0.03809585	-0.0383424	-0.0354261	-0.036936738	-0.038192082
vwa1	-0.14119726	-0.124484785	0.9014225	1.3299639	-0.13482262	-0.13395303	-0.13260129	-0.116767034	-0.13095954	-0.10079665	0.12926431	-0.12980522	-0.07585635	-0.068000756	0.45723504	1.8034551	0.23086248	-0.08897614	0.21095821	0.30163857	2.1530902	0.13122074	-0.13349603	-0.12306026	1.6065673	-0.14119753	-0.13455695	0.041213155	0.119421884	-0.13385947	-0.137942	-0.068210274
npsn	-0.05073184	-0.050732467	-0.04941497	-0.050082464	-0.050734352	-0.04915632	-0.05073193	-0.050568126	-0.04919651	-0.049849097	-0.04980072	-0.050117657	-0.050580338	-0.048155684	-0.050732095	-0.050462067	-0.049699564	-0.050731886	-0.037013635	-0.050549615	-0.05073209	-0.05073189	-0.033407647	-0.050731834	-0.050731886	-0.050732046	8.153379	-0.05073177	-0.05073193	-0.04922697	-0.005852987	-0.05041618
efemp2a	-0.13290161	-0.10663591	-0.12912154	-0.050639916	-0.10170481	-0.052618396	-0.113115154	-0.009065695	-0.12976232	-0.12557909	-0.1306858	0.09419964	0.46738636	0.17001761	2.4396155	1.5086774	0.0016142363	1.3107041	0.55437815	-0.123467766	1.1483047	0.32476097	-0.1231247	-0.13202767	0.22835572	-0.13812417	-0.13812347	0.7367517	-0.1336301	-0.06378413	-0.11691003	0.15483359
alkal1	-0.07488718	-0.078408726	-0.09402255	-0.047707915	-0.09101431	-0.0902129	-0.097876176	-0.086609036	-0.09623641	-0.09562146	-0.08584871	-0.090868495	-0.094289415	0.543639	0.11673986	-0.03718224	-0.036239814	-0.08941257	0.025989048	-0.09008491	0.046108082	-0.065283045	-0.08615774	-0.09787638	-0.09787608	2.11317	-0.07027387	0.9494273	-0.06731636	0.47449207	-0.09787327	-0.09084537
zgc:153704	-0.056971103	-0.052545257	-0.05574541	-0.05474506	-0.05377746	-0.05244788	-0.039356392	-0.05399741	-0.055951606	-0.055118375	-0.05527672	-0.05441574	-0.055454895	0.01175125	-0.056971077	-0.056004018	-0.043014415	-0.05272857	0.1160275	-0.054426167	-0.056971077	0.48362038	-0.055136457	-0.056971077	-0.056971233	0.19495079	-0.05697103	-0.056161016	-0.056971297	-0.054996587	-0.056971427	2.8559058
si:dkeyp-75h12.5	-0.26019442	-0.12423358	-0.16270746	-0.12172045	-0.26737732	-0.30753604	-0.26369685	-0.24206766	-0.23479766	-0.20474152	-0.10986474	0.4787275	0.49314332	0.70848006	0.40232077	0.35865173	0.5069692	0.4285167	0.102421604	-0.16434649	0.46817222	0.13768108	-0.30027398	-0.33299887	0.011415255	3.0009782	-0.31205285	0.61001587	-0.20566393	0.65462774	-0.31830812	0.16740346
f5	-0.081348054	2.863152	-0.08134822	-0.06709226	-0.08040491	-0.078037605	-0.081347875	-0.08112355	-0.047215536	-0.06785282	-0.07243934	-0.0642572	-0.0464012	-0.059526473	-0.08134792	-0.07975414	-0.07603311	-0.07398089	-0.055089597	-0.07236166	-0.08134791	-0.079198256	0.0073256553	-0.06888557	-0.081347965	-0.081347875	0.8104228	-0.081348196	-0.0754603	-0.07534199	-0.07547869	-0.07049578
fgl2a	-0.27121785	2.97217	0.5546728	-0.27459094	-0.29986078	-0.29773033	-0.29630765	-0.2914337	-0.18871893	0.09168183	-0.24937688	-0.086903155	-0.20899689	-0.1032103	-0.29025137	-0.2947645	-0.15393275	-0.2801887	0.3532636	-0.27310327	-0.27194384	-0.14608333	0.85028696	0.45939577	-0.30612627	-0.2975039	-0.28154728	-0.28183776	-0.04764838	-0.21091522	-0.27315667	-0.25159588
flt4	-0.05267906	-0.031448133	3.7843893	0.050664607	-0.052676897	-0.051454905	-0.05267906	-0.051650155	-0.035559643	-0.021033172	-0.03666982	0.016426712	0.10315703	-0.021454755	0.060977522	-0.026635513	-0.03249357	-0.020586511	-0.05267906	0.0024313813	0.09843728	-0.03450362	-0.052076414	-0.05267906	-0.052679054	-0.05267904	-0.05267906	-0.05267893	0.11006883	-0.052000195	-0.04885886	-0.04058587
fn1a	-0.23584636	-0.23824583	0.11378635	-0.18752088	-0.2486887	-0.24576212	-0.24908966	-0.21372429	-0.24969576	-0.24659675	-0.2015752	-0.15432362	0.70679164	0.4339191	3.8618667	2.5005987	0.5197507	0.65253186	0.81491804	-0.02544051	2.9476752	0.38177872	-0.08559228	-0.24661928	-0.24507745	-0.21127518	-0.2469668	0.2863594	-0.16598783	0.16839366	-0.24568833	-0.17113616
fstb	-0.058116924	-0.052490186	-0.058116917	-0.054484166	-0.058119737	-0.043940652	-0.058116928	-0.055603553	-0.05575971	-0.05233274	-0.051138673	0.20886876	0.638294	0.27356952	-0.03814001	0.1269997	0.022027433	0.47757682	0.085914135	-0.058116917	-0.010688662	0.105490446	-0.053231988	-0.05811692	2.0306537	-0.058117017	-0.05811692	-0.033597838	-0.058116928	-0.044417806	-0.05811923	-0.05633882
fstl1b	-0.48012906	-0.39439005	0.3262363	0.04922194	-0.44263592	-0.45475253	-0.43275014	-0.05264487	-0.06619404	0.2346944	-0.0994116	0.38470572	0.76989114	0.6639817	2.1163712	1.6802247	0.8597146	0.39639154	0.45668203	0.6003367	1.7556179	0.52194756	-0.45019376	-0.4860068	-0.3232386	-0.342977	-0.48401943	0.6399685	0.19579394	-0.074509405	-0.4792419	-0.2619825
fstl3	-0.078929506	-0.07892795	-0.078929685	-0.05888481	-0.07799715	-0.07716256	-0.078929305	-0.06714802	-0.07650225	-0.076473415	-0.06995341	-0.039107963	-0.036831014	-0.002082983	-0.030136079	0.8444355	0.1628034	0.041079275	0.13351594	-0.06306434	0.2356658	0.10579812	-0.073448144	-0.07892953	5.759683	-0.061860725	-0.078929566	-0.05761828	-0.078929305	-0.07430067	-0.078930356	0.65955746
serpind1	-0.0038516154	-0.0038515616	-0.0038516324	-0.0038515711	-0.0038516936	-0.0038514794	-0.0038515967	-0.003851528	-0.0038515378	-0.003851492	-0.003851635	-0.0038515502	-0.0038515453	-0.0038515872	2.9339085	-0.0038515714	-0.003851481	-0.0038515902	-0.003851597	-0.003851637	-0.0038516035	-0.003851606	-0.0038514738	-0.0038516172	0.09719056	-0.003851607	-0.003851621	-0.0038516298	-0.003851597	-0.003851507	-0.0038516207	-0.0038515783
tnc	-0.069789775	-0.063299574	-0.06978983	-0.060463764	-0.029346447	-0.0687137	-0.06978972	-0.038561374	-0.06679542	-0.060734876	-0.065442234	-0.055778302	0.13241744	0.10431821	3.368421	1.2235566	0.15671577	0.30714858	0.3770733	0.04762996	1.2512331	0.32025757	-0.063433245	-0.06978978	-0.069789745	-0.06978957	-0.06978979	0.00013801697	-0.06978972	-0.06631188	-0.06978994	-0.025337957
igf2a	-0.042423423	-0.042423457	2.9340339	-0.039309014	-0.042423528	-0.042421304	-0.04242351	-0.037217055	-0.039722204	-0.035465118	0.008912561	-0.04188527	-0.026818266	0.19770162	0.23509942	-0.03155006	0.029395679	0.002801388	-0.031581253	-0.0394553	0.051025353	0.004188978	-0.040192433	-0.042423412	-0.0048226696	-0.042423524	-0.042423397	0.0070126564	0.08142095	-0.038989916	-0.042425036	-0.03318804
igfbp5b	-0.14962493	-0.1489984	0.49119166	-0.08555644	-0.14914289	-0.14371443	-0.1343074	-0.13147524	-0.14881772	-0.14232011	0.3369048	0.12055296	0.86431223	0.27402025	1.0238037	-0.056828786	0.20116417	-0.10728824	0.13470158	-0.104765795	0.36674565	0.29189727	-0.14339	-0.15166691	-0.09236074	0.3162222	-0.14403875	0.41957682	-0.04714369	-0.10777117	-0.14680445	2.481661
igfbp5a	-0.023468563	-0.023468327	-0.023468683	-0.023468347	-0.023468133	-0.010721776	-0.023468498	-0.023468258	-0.016770266	-0.02346807	-0.021082627	0.005095614	0.021502066	0.087670885	-0.023468502	-0.023468347	-0.013901085	-0.023468386	-0.023468498	-0.023468524	-0.023468502	-0.023468498	-0.012236386	-0.023468584	-0.023468498	2.183467	-0.023468625	-0.023468724	-0.023468498	0.10452526	-0.02346819	-0.014514056
il11b	-0.05305412	2.301467	-0.036741916	-0.052855235	-0.053054746	-0.05196644	-0.050291274	-0.052711315	-0.051090878	-0.052463315	-0.053054716	-0.049578305	-0.050138526	-0.048713565	-0.049072906	-0.019272894	-0.045846634	-0.047115345	-0.040744524	-0.041527104	-0.045515515	-0.053053945	-0.022457032	-0.053054154	-0.053053945	-0.05305398	-0.053054225	-0.05305439	-0.05305391	-0.050149433	0.0042906296	-0.053054616
insl5a	-0.011900475	-0.011900571	-0.011900493	-0.011900611	-0.011900877	-0.0119014075	-0.0119005	-0.01190043	-0.011901426	-0.011901411	-0.011900456	-0.011900524	-0.005378308	-0.011900678	-0.01190054	-0.0013237775	0.00084833644	-0.011900675	0.025333932	-0.01190059	-0.01190054	-0.011900487	-0.011901406	-0.011900473	-0.011900487	22.603436	-0.011900468	-0.011900456	-0.011900499	-0.008610792	-0.011900377	0.0041431673
apoda.1	-0.027064612	-0.027064992	-0.027064664	-0.027064973	-0.027063485	-0.02166667	-0.027064698	-0.027065055	-0.027066248	-0.023018945	-0.027064355	-0.027065014	-0.0073376624	-0.027064942	-0.027064651	-0.027064973	-0.026274469	-0.024369093	-0.027064677	-0.02706481	0.14654887	-0.027064685	0.07980569	-0.0270646	3.3812819	-0.02706468	-0.02706457	-0.027064584	-0.0270647	-0.02510971	-0.027064517	-0.026553305
apoeb	-0.017441167	-0.017440908	-0.017441036	-0.009426219	-0.017440839	-0.017440816	-0.017441113	-0.017440883	-0.016312864	-0.017440816	-0.0011460689	-0.0174409	-0.008052268	-0.017440928	-0.017441144	-0.0074380976	0.002023768	-0.01744093	0.005818102	-0.005915198	0.11798693	0.018325293	0.01124546	-0.017441172	2.0950074	-0.017441131	-0.017441176	-0.017441068	-0.017441114	-0.017440815	-0.01744086	0.15711944
anos1b	-0.0302457	-0.030245755	-0.030245472	-0.02727245	-0.030244462	-0.030243626	-0.030245662	0.08741709	-0.029101687	-0.030243618	-0.02813327	0.044683672	0.07509693	0.119946375	3.372217	0.037311267	0.08845227	0.11793325	0.068720736	-0.030245319	0.0425718	0.06663573	-0.022677863	-0.030245705	-0.03024568	2.6745703	-0.030245714	-0.030245556	-0.030245664	-0.023262948	-0.030245246	0.035660665
lect2l	-0.046156425	-0.055537116	-0.05282882	-0.05346252	-0.05218511	-0.052160375	-0.05553796	-0.055106442	-0.05343587	-0.054057125	-0.054372203	-0.052622836	-0.05497012	-0.054967478	-0.055537835	-0.055362917	-0.054838426	-0.05454654	-0.037131146	-0.05541372	-0.05553785	-0.055537995	0.002637798	-0.051675025	-0.055537995	-0.055537824	8.298586	-0.053283658	-0.055537965	-0.054275393	-0.048558395	-0.05354076
lepb	-0.09735705	-0.09055746	-0.03660988	-0.098264776	-0.09718205	-0.09809271	-0.09290245	-0.08570606	0.40501562	-0.087684914	-0.082991675	-0.10203138	-0.08751265	-0.07511914	0.06426257	0.004273769	-0.082924485	0.025907815	-0.055103626	2.2755609	-0.079601794	0.04556381	-0.08765849	-0.09724447	-0.105106	-0.10242625	-0.10346041	-0.09074271	0.3023907	-0.10124545	-0.09915594	-0.10276834
lgi1a	-0.048960477	-0.048960384	-0.02982879	-0.022271967	-0.037817277	-0.03225069	-0.048960626	0.18259579	-0.015698493	0.03701337	0.0099183535	0.0025825868	0.041574392	0.0030761461	0.08557255	0.078278475	0.013759844	0.032308668	0.020959249	0.035830438	0.1445547	0.055799853	-0.043948956	-0.048960444	-0.048960637	2.5732317	-0.04896037	0.013981511	0.03821717	0.0021550893	-0.028330749	0.027468843
loxa	-0.11664265	-0.12648523	-0.12005815	-0.11979493	-0.13115056	-0.12473215	-0.13164563	-0.118340306	-0.12714446	-0.12368504	-0.11778452	-0.123190254	-0.09710435	0.39779994	2.3152454	0.27232492	0.029920094	0.20971169	0.054702632	-0.081308626	0.8105537	0.07087438	-0.11396124	-0.13164547	0.050012026	-0.1316461	-0.11955932	-0.09289776	-0.09020596	0.5167539	-0.11866402	0.4654427
lum	-0.15417174	-0.14880525	-0.14282075	-0.14773081	-0.14736757	-0.14656387	-0.13222556	-0.14577453	-0.14990848	-0.15118754	-0.14704673	-0.04160018	0.14334436	2.2057276	3.3823657	1.7155358	0.30162293	0.40804797	0.2327223	-0.11400367	1.4966311	0.31188118	-0.14575666	-0.1541717	-0.15417193	-0.15417196	-0.15417203	-0.10041315	-0.14689197	-0.057340942	-0.14782399	0.23637442
mdka	-0.27611035	-0.2599837	-0.2028517	-0.25216198	-0.2616062	-0.26085523	-0.23122084	-0.2580813	-0.2141947	-0.16909066	-0.23362616	0.3056439	0.809588	0.13911787	4.0299926	3.9673798	0.80795366	1.5303198	0.5820346	0.05385741	3.1408455	0.57607377	-0.2686269	-0.2726546	-0.17893289	-0.25052342	-0.27426434	0.009372173	-0.1735127	-0.27052084	-0.27412772	-0.113265626
mfap2	-0.20958419	-0.19720933	-0.19727743	-0.16969171	-0.19982845	-0.1971565	-0.17949574	-0.18454042	-0.179157	-0.19371065	-0.182882	-0.07151934	0.42656904	0.66300285	3.3589373	2.8956006	0.52242357	1.8684919	0.4596055	0.18969499	1.6043212	0.34313437	-0.1980009	-0.20616841	-0.15250356	-0.1442726	-0.20166233	0.49104056	-0.19323693	-0.17870523	-0.20550452	-0.13447694
mmp13b	-0.010365116	-0.02485647	-0.024856359	-0.024856465	-0.024856532	-0.023021996	-0.022291448	-0.023473507	-0.024156546	-0.023186825	-0.024856515	-0.024856478	0.08645454	0.03936668	3.741279	0.2049243	0.054674804	0.0045018694	-0.014097965	-0.024856409	0.31106713	0.0636418	0.01373465	0.0035050178	-0.013752894	-0.024856107	-0.02485624	-0.024856333	-0.024856094	-0.024566934	-0.0015548116	-0.02485646
mmp16b	-0.0034865565	-0.0034866007	-0.0034865632	-0.0034865986	-0.0034866212	-0.0034866275	-0.0034865728	-0.0034866082	-0.0034866277	-0.0034866275	-0.0034866158	-0.0034866033	-0.0034866042	-0.003486595	-0.0034865716	-0.0034865986	-0.0034866245	-0.0034865944	-0.0034865725	-0.0034865797	-0.0034865714	-0.0034865672	-0.0034866275	-0.0034865546	-0.0034865674	7.9613495	-0.0034865502	-0.0034865541	-0.0034865728	-0.0034866277	-0.003486615	-0.003486597
mmp2	-0.37657496	-0.35640165	-0.26789793	-0.30500144	-0.364843	-0.35745454	-0.35437664	-0.34045056	-0.27159622	-0.30040914	-0.26691058	2.1066828	2.058118	0.8375593	2.6299028	1.927349	0.97563475	0.75799924	0.5674084	-0.21328749	1.018206	0.84474355	-0.35540366	-0.364127	-0.30895236	-0.37674665	-0.37297702	0.12351943	-0.30797789	-0.10975511	-0.36981377	0.3715
mmp24	-0.009036728	-0.009036805	-0.009036657	-0.009036791	-0.009036938	-0.009036084	-0.009036702	-0.009036852	-0.009035961	-0.009036057	-0.009036904	-0.00903682	-0.009036827	-0.009036767	-0.009036716	-0.009036791	-0.00903696	-0.009036763	-0.009036689	-0.009036669	-0.009036716	-0.009036715	0.032826394	-0.009036731	0.5685484	3.2341058	-0.009036724	-0.009036672	-0.009036703	-0.0028740352	-0.009036898	-0.00903678
mmp9	-0.053255036	0.24401861	0.1658136	-0.05220827	-0.053791773	-0.054705452	-0.054924008	-0.053814568	-0.053688373	-0.05429626	-0.05159933	-0.05329239	-0.0458308	-0.049644057	0.7142334	0.011813289	-0.043491464	-0.05053194	-0.03825199	-0.0501266	-0.029070426	-0.04147364	0.020191902	-0.051345944	-0.054924004	-0.026539624	5.973945	-0.054924004	-0.014555789	-0.053172793	-0.046106294	-0.052910876
nell2b	-0.015098094	-0.01509809	-0.015097961	-0.01509806	-0.015098393	-0.0011924922	-0.015098094	0.052917317	0.0038468998	-0.015097779	-0.010187183	-0.0105519565	-0.015098143	-0.015098007	-0.015098094	0.0136155505	0.034244686	-0.015097997	-0.015098094	-0.01509788	-0.015098094	-0.015098093	-0.015097871	-0.015098094	-0.015098093	4.303009	-0.015098094	-0.0150980055	-0.015098094	0.009090061	-0.015098301	0.021005735
nmu	-0.02338801	-0.023387935	0.43222097	0.147446	-0.023389269	-0.0233906	-0.023388062	-0.02338793	-0.0012950333	0.009644356	-0.0082736695	-0.023387933	-0.019289143	0.015189968	0.012069051	0.0069676633	0.0017179939	-0.023387939	-0.023388095	0.022067606	0.1714166	-0.023388036	-0.016264055	-0.023388006	0.2368659	4.772828	-0.023387995	-0.02338797	0.4283967	-0.023390623	-0.023388017	-0.015066604
nppa	-0.16752118	-0.13805477	-0.19057623	-0.19142953	1.4021153	0.036690447	0.25903076	2.438915	-0.15606521	-0.15035498	-0.19211508	-0.18921624	-0.19621705	-0.18937251	-0.20087364	-0.20011699	-0.14941074	-0.19575642	-0.19323885	-0.19350307	-0.20603167	-0.17796995	-0.17380218	-0.17747436	-0.1539364	-0.1986863	-0.17795113	-0.16987711	-0.18418853	-0.17979325	-0.17508772	-0.19282436
nppb	-0.17281964	-0.15205964	-0.18317394	-0.17671183	0.31650946	0.06813913	0.7514106	2.4769628	0.03208419	-0.029968781	-0.17602584	-0.18356396	-0.1822826	-0.1671555	-0.18809785	-0.17765395	-0.14966698	-0.16985576	-0.18220568	0.40644678	-0.18999662	-0.14320219	-0.16088578	-0.17223546	-0.14512305	-0.18209586	-0.17324243	-0.14965892	0.43089345	-0.1760576	-0.17206563	-0.17669308
nppc	-0.15505168	-0.14216548	-0.1568366	-0.15164003	-0.15596697	-0.15512487	-0.15398046	-0.14179243	0.15060394	0.18743809	0.09569917	-0.15802148	-0.1535774	-0.14658144	-0.15247108	-0.15334149	-0.12310117	-0.15846917	-0.13164532	5.1872916	-0.1512619	0.060169317	-0.14478564	-0.15423505	-0.15207411	0.19001634	-0.1583354	-0.14852135	0.084109366	-0.13464649	-0.1559465	-0.1406475
nrg2b	-0.011339834	-0.01133987	-0.011339775	-0.011339913	-0.011340078	-0.011339139	-0.01133984	-0.011339715	-0.01133906	-0.011339122	-0.011339641	-0.011339817	-0.011339795	0.029246118	-0.011339828	0.026734957	-0.0018534651	0.04101354	-0.011339826	-0.0036058635	-0.011339831	-0.01133985	-0.010989698	-0.0113398265	0.5875483	2.1166618	-0.011339809	-0.011339768	-0.01133984	0.0011384829	0.0020998828	0.17531483
serpine1	-0.27820545	0.7077344	-0.017575642	-0.22808869	-0.28084782	-0.2718539	-0.24279484	-0.22713943	0.12845945	-0.11442902	0.27533847	-0.21284607	-0.07725691	0.07450755	0.7757463	1.8105272	0.023012295	-0.01537056	0.07087186	3.5135283	1.0484811	0.09398848	-0.24057437	-0.2808973	-0.26460493	-0.23386924	-0.27546278	0.47139746	0.25536698	-0.016756888	-0.27533367	-0.20213026
pcolcea	-0.3471275	-0.31909746	-0.3287482	-0.30225694	-0.28565237	-0.30552915	-0.32663587	-0.2586542	-0.33359703	-0.33346227	-0.32630152	0.1147124	-0.016881343	2.81423	0.953934	1.1523196	0.45875162	1.9240155	0.37550342	-0.32113153	0.6075736	0.28158388	-0.32575226	-0.3359356	-0.33522817	-0.2707833	-0.33860126	-0.26908615	-0.33239526	0.6104451	-0.32233155	0.8579069
pcolce2b	-0.18511981	-0.16822283	-0.1768843	-0.15400374	-0.17633113	-0.16698888	-0.06732843	-0.13769996	-0.12740229	-0.029270135	-0.110381916	0.05828168	0.12595831	0.32709947	2.4270926	2.143803	0.26534116	0.8763776	0.3378201	0.08830065	1.6834922	0.41051406	-0.16443759	-0.17538857	-0.15287712	-0.17079814	-0.17128024	-0.04145291	0.05141162	-0.13012749	-0.18482298	0.90120876
pcsk1	-0.008092643	-0.008092805	-0.00809272	-0.0080928	-0.008092726	-0.008092331	-0.008092643	-0.0080928225	-0.008092436	-0.008092354	-0.00809284	-0.008092811	-0.008092813	-0.008092793	-0.008092643	-0.0080928	0.005387456	-0.008092791	-0.008092643	-0.008092758	-0.008092643	0.5043494	0.005994885	-0.008092643	-0.008092643	8.157108	-0.008092643	-0.008092699	-0.008092643	-0.008092381	-0.008092838	-0.008092796
pcsk2	-0.0071758386	-0.0071757613	-0.0071758768	-0.0071757813	-0.007175563	-0.0071756407	-0.0071758037	0.06804605	-0.0071757957	-0.0071756747	-0.0071756137	-0.007175737	-0.0071757264	-0.0071758158	-0.0071758037	-0.0071757818	-0.0071755303	-0.0071758223	-0.0071758037	-0.007175888	-0.0071758037	-0.0071758176	0.011630583	-0.0071758428	-0.007175817	2.4981976	-0.007175851	-0.007175871	-0.0071758037	0.011109804	-0.007175623	-0.0071757967
pdgfbb	-0.10249681	-0.08713309	-0.0057266364	3.3220673	-0.09281452	-0.083888724	-0.09998562	-0.046271473	-0.087332115	-0.0847039	0.2907367	-0.09681093	-0.0964195	-0.09666985	-0.10249651	-0.10038132	-0.09469851	-0.10212704	-0.08872428	-0.06604341	-0.07543431	-0.06570885	-0.09375316	-0.09117201	3.0016418	-0.084441096	-0.091871805	0.113065265	-0.020834608	-0.09732581	-0.09843768	-0.081837416
serpini1	0.038651217	-0.021431083	0.54724914	-0.013474659	-0.03047027	-0.0029860104	-0.030469032	0.15664968	-0.024974206	-0.028223723	-0.028169319	0.004065399	0.055388384	-0.008692332	-0.030469103	0.01693921	-0.009815355	-0.019840049	-0.012614124	-0.004319455	0.037088532	-0.030469017	0.011418313	0.08579786	0.29157376	4.5737314	-0.030468993	-0.03046916	-0.03046903	-0.02674566	-0.013090868	-0.009144257
serpine2	-0.10666845	-0.019118646	-0.17498547	-0.037502203	-0.23513325	-0.23595598	-0.20013136	-0.20625564	-0.17252904	-0.1006165	-0.09453035	0.031334843	0.07026741	0.81367654	0.9508906	0.8738958	0.6938143	0.33936742	0.140008	0.040519606	0.5256514	0.163226	-0.1416026	-0.17926167	0.19238906	2.3092217	0.26190546	0.43176988	-0.07748709	0.040137228	0.0041427775	-0.06315322
ppib	-0.27790236	-0.35926142	-0.056563225	-0.12355062	-0.48340788	-0.5025313	-0.4689987	-0.43524995	-0.23026377	-0.08882481	-0.13031755	0.3540909	0.64154476	1.2481717	2.3389013	2.4871497	0.7261897	1.4807341	0.6257938	0.33342057	2.4028096	0.49431276	-0.1814256	-0.17487513	-0.009511204	0.023895783	-0.3690093	0.38932806	0.08798156	0.052814752	-0.42673305	0.01508948
prg4a	-0.014618044	-0.014617952	0.014626822	-0.014617953	-0.014617932	-0.014617926	-0.014618098	-0.014617944	-0.008493657	-0.013369335	-0.014617937	-0.0048540165	-0.00017237174	-0.014617957	4.356827	0.078758314	-0.0124549	-0.014617957	-0.014618085	-0.014617971	0.021660397	-0.014618075	0.038401026	-0.014618038	-0.014618075	-0.014618046	-0.014618025	-0.014617996	-0.014618098	-0.014617926	-0.014617938	-0.014617955
ptprz1a	-0.019733792	-0.019733524	-0.01973363	-0.01973353	-0.019734358	-0.019733638	-0.019733733	0.21962976	-0.019733464	-0.0197336	0.07307948	-0.019733516	-0.019733513	-0.019733539	-0.019733697	-0.01973353	-0.019735169	-0.01973354	0.08443999	0.04938258	-0.0197337	0.18717353	-0.016070833	-0.019733785	-0.019733762	2.8703585	-0.019733747	-0.019733656	-0.019733734	0.0014635703	-0.019733481	0.23899917
rbp4	-0.49649194	-0.47694668	-0.4860376	-0.46649328	-0.49608222	-0.488671	-0.46491125	-0.47322673	0.1103777	-0.24674636	-0.3495057	1.6387106	1.1168973	1.9576601	-0.19827715	0.055525392	0.8026708	2.2762783	0.34398475	-0.4864062	-0.35395202	0.50288165	-0.48695338	-0.50782484	-0.49580747	-0.47930962	-0.50206983	-0.16275924	-0.3242876	0.38132733	-0.4958234	0.09012678
