# Supplementary material for: Origin and function of activated fibroblast states during zebrafish heart regeneration
Source: Nat Genet. 2022 Jul 21;54(8):1227–37. doi: 10.1038/s41588-022-01129-5 (PMC7613248; doi:10.1038/s41588-022-01129-5)
Supplement: Source Data Fig. 1 — Statistical source data for Fig. 1. [file 41588_2022_1129_MOESM8_ESM.xlsx]

## Sheet: Figure 1
Subfigure	Data sources	Notes
1B	H5, H6, H7, H8A, H8V, Hr1, Hr2a, Hr2b, Hr3, Hr4, Hr6A, Hr6V, Hr7A, Hr7V, Hr9, Hr10, Hr12, Hr13, Hr14, Hr15, Hr19, Hr20, Hr21, Hr22, Hr24, Hr25, Hr26, Hr27, Hr28, Hr29, Hr30, Hr31, Hr32, Hr33, Hr34, Hr35	All single-cell mRNA datasets
1C	H5, H6, H7, H8A, H8V, tomo1	Control single-cell mRNA datasets and tomo-seq dataset
1D	H5, H6, H7, H8A, H8V, tomo1	Control single-cell mRNA datasets and tomo-seq dataset
