# Supplementary material for: Origin and function of activated fibroblast states during zebrafish heart regeneration
Source: Nat Genet. 2022 Jul 21;54(8):1227–37. doi: 10.1038/s41588-022-01129-5 (PMC7613248; doi:10.1038/s41588-022-01129-5)
Supplement: Source Data Fig. 2 — Statistical source data for Fig. 2. [file 41588_2022_1129_MOESM9_ESM.xlsx]

## Sheet: Figure 2
Subfigure	Data sources	Notes
2A	H5, H6, H7, H8A, H8V, Hr1, Hr2a, Hr2b, Hr3, Hr4, Hr6A, Hr6V, Hr7A, Hr7V, Hr9, Hr10, Hr12, Hr13, Hr14, Hr15, Hr19, Hr20, Hr21, Hr22, Hr24, Hr25, Hr26, Hr27, Hr28, Hr29, Hr30, Hr31, Hr32, Hr33, Hr34, Hr35	All single-cell mRNA datasets
2B	H5, H6, H7, H8A, H8V, Hr1, Hr2a, Hr2b, Hr3, Hr4, Hr6A, Hr6V, Hr7A, Hr7V, Hr9, Hr10, Hr12, Hr13, Hr14, Hr15, Hr19, Hr20, Hr21, Hr22, Hr24, Hr25, Hr26, Hr27, Hr28, Hr29, Hr30, Hr31, Hr32, Hr33, Hr34, Hr35	All single-cell mRNA datasets
2C	H5, H6, H7, H8A, H8V, Hr1, Hr2a, Hr2b, Hr3, Hr4, Hr6A, Hr6V, Hr7A, Hr7V, Hr9, Hr10, Hr12, Hr13, Hr14, Hr15, Hr19, Hr20, Hr21, Hr22, Hr24, Hr25, Hr26, Hr27, Hr28, Hr29, Hr30, Hr31, Hr32, Hr33, Hr34, Hr35	All single-cell mRNA datasets
2D	H5, H6, H7, H8A, H8V, Hr1, Hr2a, Hr2b, Hr3, Hr4, Hr6A, Hr6V, Hr7A, Hr7V, Hr9, Hr10, Hr12, Hr13, Hr14, Hr15, Hr19, Hr20, Hr21, Hr22, Hr24, Hr25, Hr26, Hr27, Hr28, Hr29, Hr30, Hr31, Hr32, Hr33, Hr34, Hr35	All single-cell mRNA datasets
