# Supplementary material for: Origin and function of activated fibroblast states during zebrafish heart regeneration
Source: Nat Genet. 2022 Jul 21;54(8):1227–37. doi: 10.1038/s41588-022-01129-5 (PMC7613248; doi:10.1038/s41588-022-01129-5)
Supplement: Source Data Fig. 3 — Statistical source data for Fig. 3. [file 41588_2022_1129_MOESM10_ESM.xlsx]

## Sheet: Figure 3
Subfigure	Data sources	Notes
3A	H5, H6, H7, H8A, H8V, Hr1, Hr2a, Hr2b, Hr3, Hr4, Hr6A, Hr6V, Hr7A, Hr7V, Hr9, Hr10, Hr12, Hr13, Hr14, Hr15, Hr19, Hr20, Hr21, Hr22, Hr24, Hr25, Hr26, Hr27, Hr28, Hr29, Hr30, Hr31, Hr32, Hr33, Hr34, Hr35	All single-cell mRNA datasets
3C	H5, H6, H7, H8A, H8V, Hr1, Hr2a, Hr2b, Hr3, Hr4, Hr6A, Hr6V, Hr7A, Hr7V, Hr9, Hr10, Hr12, Hr13, Hr14, Hr15, Hr19, Hr20, Hr21, Hr22, Hr24, Hr25, Hr26, Hr27, Hr28, Hr29, Hr30, Hr31, Hr32, Hr33, Hr34, Hr35	All single-cell mRNA datasets
3D	H5, H6, H7, H8A, H8V, Hr1, Hr2a, Hr2b, Hr6A, Hr6V, Hr7A, Hr7V, Hr9, Hr10, Hr12, Hr13, Hr14, Hr15, Hr22, Hr24, Hr25, Hr26, Hr27, Hr28, Hr29, Hr30, Hr31, Hr32, Hr33, Hr34, Hr35	Single-cell mRNA datasets at control, 3 dpi and 7 dpi
3E	Hr10, Hr12, Hr22, Hr24, Hr25, Hr26, Hr27, Hr28, Hr29, Hr34, Hr35	Single-cell mRNA datasets at 3 dpi
3H	Proliferative index of CMs		Tg(-4kbcol12a1:GAL4VP16;UAS:NTR:RFP)
	Experiment 1	DMSO	MTZ-treated	7 dpi
		28.7879	9.78593
		20.557	12.9412
		16.1017	10.3896
	Experiment 2		9.57854
			22.5806
			12.9338
3J	Normalized injury area		Tg(-4kbcol12a1:GAL4VP16;UAS:NTR:RFP)
		DMSO	MTZ-treated	30 dpi
	Experiment 1	2.20204	17.014
		1.6113	8.85345
			11.7
	Experiment 2	0.31
		0.59
