# Supplementary material for: Origin and function of activated fibroblast states during zebrafish heart regeneration
Source: Nat Genet. 2022 Jul 21;54(8):1227–37. doi: 10.1038/s41588-022-01129-5 (PMC7613248; doi:10.1038/s41588-022-01129-5)
Supplement: Source Data Fig. 4 — Statistical source data for Fig. 4. [file 41588_2022_1129_MOESM11_ESM.xlsx]

## Sheet: Figure 4
Subfigure	Data sources	Notes
4B	Hr10, Hr12, Hr22, Hr24, Hr25, Hr26, Hr27, Hr10 scar, Hr12 scar, Hr22 scar, Hr24 scar, Hr25 scar, Hr26 scar, Hr27 scar	Single-cell 3 dpi datasets with mRNA and lineage (scar) readout
4C	Hr10, Hr12, Hr22, Hr24, Hr25, Hr26, Hr27, Hr10 scar, Hr12 scar, Hr22 scar, Hr24 scar, Hr25 scar, Hr26 scar, Hr27 scar	Single-cell 3 dpi datasets with mRNA and lineage (scar) readout
4D	Hr1, Hr2a, Hr2b, Hr6A, Hr6V, Hr7A, Hr7V, Hr13, Hr14, Hr15, Hr1 scar, Hr2 scar, Hr6 scar, Hr7 scar, Hr13 scar, Hr14 scar, Hr15 scar	Single-cell 7 dpi datasets with mRNA and lineage (scar) readout
4F	Hr10, Hr12, Hr22, Hr24, Hr25, Hr26, Hr27, Hr28	Single-cell mRNA uninhibited datasets at 3 dpi
