# Supplementary material for: Origin and function of activated fibroblast states during zebrafish heart regeneration
Source: Nat Genet. 2022 Jul 21;54(8):1227–37. doi: 10.1038/s41588-022-01129-5 (PMC7613248; doi:10.1038/s41588-022-01129-5)
Supplement: Source Data Fig. 6 — Statistical source data for Fig. 6. [file 41588_2022_1129_MOESM13_ESM.xlsx]

## Sheet: Figure 6
Subfigure	Data sources	Notes
6A	H5, H6, H7, H8A, H8V, Hr1, Hr2a, Hr2b, Hr3, Hr4, Hr6A, Hr6V, Hr7A, Hr7V, Hr9, Hr10, Hr12, Hr13, Hr14, Hr15, Hr19, Hr20, Hr21, Hr22, Hr24, Hr25, Hr26, Hr27, Hr28, Hr30	All uninhibited single-cell mRNA datasets
6C	Hr1, Hr2a, Hr2b, Hr6A, Hr6V, Hr7A, Hr7V, Hr9, Hr10, Hr12, Hr13, Hr14, Hr15, Hr22, Hr24, Hr25, Hr26, Hr27, Hr28, Hr29, Hr30, Hr31, Hr32, Hr33, Hr34, Hr35	Single-cell mRNA datasets at 3 dpi and 7 dpi
6D	Hr1, Hr2a, Hr2b, Hr6A, Hr6V, Hr7A, Hr7V, Hr9, Hr10, Hr12, Hr13, Hr14, Hr15, Hr22, Hr24, Hr25, Hr26, Hr27, Hr28, Hr29, Hr30, Hr31, Hr32, Hr33, Hr34, Hr35	Single-cell mRNA datasets at 3 dpi and 7 dpi
6B	Normalized injury area		AB
		DMSO	IWR-1
	Experiment 1	21.6314	34.5972	3 dpi
		39.1224	24.0622
		15.3921	22.3086
	Experiment 2	17.5455	9.51947
		10.9218	15.474
		17.3017
	Experiment 1	9.32232	21.6236	7 dpi
		7.40765	30.5247
		15.3711	20.3145
	Experiment 2	8.90536	8.49784
		9.75094	9.4666
	Experiment 1	5.11731	11.01	15 dpi
		23.9646	13.3641
		3	23.5888
	Experiment 1	0	25.8587	30 dpi
		0	8.16858
		0	7.81407
	Experiment 2	2.28	9.5
		0	2.53
	Experiment 3	1.27	10.73
		0	4.42
		0	3.11
	Experiment 4	6.30041	6.90054	7dpi
		9.10646	10.0849
		17.6242	11.5393
		8.83476	11.8366
		2.28	9.5	30dpi
		0	2.53
		1.27	10.73
		0	4.42
		0	3.11
6G	Proliferative index of cECs		AB	4 dpi
		DMSO	IWR-1
	Experiment 1	28.8	30
		33.8	32
		36.5	30
		32	24
		25	18
			23
6I	% of RFP fluorescence intensity
		DMSO	IWR-1	7 dpi
	Experiment 1	76	77
		80	80
		85	67
		83	63
		86	58
